# Supplementary material for: Metagenomic identification of disease-causing Salmonella enterica serovars and antimicrobial resistance genes from paediatric faecal samples
Source: Microb Genom. 2025 Oct 27;11(10):001547. doi: 10.1099/mgen.0.001547 (PMC12558408; doi:10.1099/mgen.0.001547)
Supplement: Uncited Supplementary Material 2. [file mgen-11-01547-s002.xlsx]

## Sheet: Table S1
Table S1: Metadata associated with the faecal samples described in this study
Sample	Country	Sample collection year	Group
metagenome_6916498	Vietnam	2016	Case
metagenome_6916499	Vietnam	2016	Case
metagenome_6916500	Vietnam	2016	Case
metagenome_6916501	Vietnam	2016	Case
metagenome_6916502	Vietnam	2016	Case
metagenome_6916503	Vietnam	2016	Case
metagenome_6916504	Vietnam	2016	Case
metagenome_6916505	Vietnam	2016	Case
metagenome_6916506	Vietnam	2016	Case
metagenome_6916507	Vietnam	2016	Case
metagenome_6916508	Vietnam	2016	Case
metagenome_6916509	Vietnam	2016	Case
metagenome_6916510	Vietnam	2016	Case
metagenome_6916511	Vietnam	2016	Case
metagenome_6916512	Vietnam	2016	Case
metagenome_6916513	Vietnam	2016	Case
metagenome_6916514	Vietnam	2016	Case
metagenome_6916515	Vietnam	2017	Case
metagenome_6916516	Vietnam	2017	Case
metagenome_6916517	Vietnam	2017	Case
metagenome_6916518	Vietnam	2017	Case
metagenome_6916519	Vietnam	2017	Case
metagenome_6916520	Vietnam	2017	Case
metagenome_6916521	Vietnam	2017	Case
metagenome_6916522	Vietnam	2017	Case
metagenome_6916523	Vietnam	2017	Case
metagenome_6916524	Vietnam	2017	Case
metagenome_6916525	Vietnam	2017	Case
ERR9904448	Vietnam	2017	Control
ERR9904449	Vietnam	2017	Control
ERR9904450	Vietnam	2017	Control
ERR9904451	Vietnam	2017	Control
ERR9904456	Vietnam	2017	Control
ERR9904457	Vietnam	2017	Control
ERR9904458	Vietnam	2017	Control
ERR9904459	Vietnam	2017	Control
ERR9904460	Vietnam	2017	Control
ERR9904461	Vietnam	2017	Control
ERR9904462	Vietnam	2017	Control
ERR9904463	Vietnam	2017	Control
ERR9904464	Vietnam	2017	Control
ERR9904465	Vietnam	2017	Control
ERR9904466	Vietnam	2017	Control
ERR9904467	Vietnam	2017	Control
ERR9904468	Vietnam	2017	Control
ERR9904469	Vietnam	2017	Control
ERR9904470	Vietnam	2017	Control
ERR9904471	Vietnam	2017	Control
ERR9904485	Vietnam	2017	Control

## Sheet: Table S2
Table S2: Accession information for the Salmonella genomes generated in the study
Sample ID	Project	ERR (Sample)	ERS	Country	Sample collection year	Strain	Associated metagenome
AMR_metagenomic_sequencing6916594	PRJEB21259	ERR2711050	ERS1783778	Vietnam	2016	Salmonella spp.	metagenome_6916498
AMR_metagenomic_sequencing6916595	PRJEB21259	ERR2711051	ERS1783779	Vietnam	2016	Salmonella spp.	metagenome_6916499
AMR_metagenomic_sequencing6916596	PRJEB21259	ERR2711052	ERS1783780	Vietnam	2016	Salmonella spp.	metagenome_6916500
AMR_metagenomic_sequencing6916597	PRJEB21259	ERR2711053	ERS1783781	Vietnam	2016	Salmonella spp.	metagenome_6916501
AMR_metagenomic_sequencing6916598	PRJEB21259	ERR2711054	ERS1783782	Vietnam	2016	Salmonella spp.	metagenome_6916502
AMR_metagenomic_sequencing6916599	PRJEB21259	ERR2711055	ERS1783783	Vietnam	2016	Salmonella spp.	metagenome_6916503
AMR_metagenomic_sequencing6916600	PRJEB21259	ERR2711056	ERS1783784	Vietnam	2016	Salmonella spp.	metagenome_6916504
AMR_metagenomic_sequencing6916601	PRJEB21259	ERR2711057	ERS1783785	Vietnam	2016	Salmonella spp.	metagenome_6916505
AMR_metagenomic_sequencing6916602	PRJEB21259	ERR2711058	ERS1783786	Vietnam	2016	Salmonella spp.	metagenome_6916506
AMR_metagenomic_sequencing6916603	PRJEB21259	ERR2711059	ERS1783787	Vietnam	2016	Salmonella spp.	metagenome_6916507
AMR_metagenomic_sequencing6916604	PRJEB21259	ERR2711060	ERS1783788	Vietnam	2016	Salmonella spp.	metagenome_6916508
AMR_metagenomic_sequencing6916605	PRJEB21259	ERR2711061	ERS1783789	Vietnam	2016	Salmonella spp.	metagenome_6916509
AMR_metagenomic_sequencing6916606	PRJEB21259	ERR2711062	ERS1783790	Vietnam	2016	Salmonella spp.	metagenome_6916510
AMR_metagenomic_sequencing6916607	PRJEB21259	ERR2711063	ERS1783791	Vietnam	2016	Salmonella spp.	metagenome_6916511
AMR_metagenomic_sequencing6916608	PRJEB21259	ERR2711064	ERS1783792	Vietnam	2016	Salmonella spp.	metagenome_6916512
AMR_metagenomic_sequencing6916609	PRJEB21259	ERR2711065	ERS1783793	Vietnam	2016	Salmonella spp.	metagenome_6916513
AMR_metagenomic_sequencing6916610	PRJEB21259	ERR2711066	ERS1783794	Vietnam	2016	Salmonella spp.	metagenome_6916514
AMR_metagenomic_sequencing6916611	PRJEB21259	ERR2711067	ERS1783795	Vietnam	2017	Salmonella spp.	metagenome_6916515
AMR_metagenomic_sequencing6916612	PRJEB21259	ERR2711068	ERS1783796	Vietnam	2017	Salmonella spp.	metagenome_6916516
AMR_metagenomic_sequencing6916613	PRJEB21259	ERR2711069	ERS1783797	Vietnam	2017	Salmonella spp.	metagenome_6916517
AMR_metagenomic_sequencing6916614	PRJEB21259	ERR2711070	ERS1783798	Vietnam	2017	Salmonella spp.	metagenome_6916518
AMR_metagenomic_sequencing6916615	PRJEB21259	ERR2711071	ERS1783799	Vietnam	2017	Salmonella spp.	metagenome_6916519
AMR_metagenomic_sequencing6916616	PRJEB21259	ERR2711072	ERS1783800	Vietnam	2017	Salmonella spp.	metagenome_6916520
AMR_metagenomic_sequencing6916617	PRJEB21259	ERR2711073	ERS1783801	Vietnam	2017	Salmonella spp.	metagenome_6916521
AMR_metagenomic_sequencing6916618	PRJEB21259	ERR2711074	ERS1783802	Vietnam	2017	Salmonella spp.	metagenome_6916522
AMR_metagenomic_sequencing6916619	PRJEB21259	ERR2711075	ERS1783803	Vietnam	2017	Salmonella spp.	metagenome_6916523
AMR_metagenomic_sequencing6916620	PRJEB21259	ERR2711076	ERS1783804	Vietnam	2017	Salmonella spp.	metagenome_6916524
AMR_metagenomic_sequencing6916621	PRJEB21259	ERR2711077	ERS1783805	Vietnam	2017	Salmonella spp.	metagenome_6916525

## Sheet: Table S3
Table S3: Accession information for the faecal metagenomes generated or analysed in the study
Sample	Sample name	Project	Study	ERS	Country	Sample collection year	Group
AMR_metagenomic_sequencing6916498	metagenome_6916498	PRJEB21259	ERP023489	ERS1783777	Vietnam	2016	Case
AMR_metagenomic_sequencing6916499	metagenome_6916499	PRJEB21259	ERP023489	ERS7912519	Vietnam	2016	Case
AMR_metagenomic_sequencing6916500	metagenome_6916500	PRJEB21259	ERP023489	ERS7912520	Vietnam	2016	Case
AMR_metagenomic_sequencing6916501	metagenome_6916501	PRJEB21259	ERP023489	ERS7912521	Vietnam	2016	Case
AMR_metagenomic_sequencing6916502	metagenome_6916502	PRJEB21259	ERP023489	ERS7912522	Vietnam	2016	Case
AMR_metagenomic_sequencing6916503	metagenome_6916503	PRJEB21259	ERP023489	ERS7912523	Vietnam	2016	Case
AMR_metagenomic_sequencing6916504	metagenome_6916504	PRJEB21259	ERP023489	ERS7912524	Vietnam	2016	Case
AMR_metagenomic_sequencing6916505	metagenome_6916505	PRJEB21259	ERP023489	ERS7912525	Vietnam	2016	Case
AMR_metagenomic_sequencing6916506	metagenome_6916506	PRJEB21259	ERP023489	ERS7912526	Vietnam	2016	Case
AMR_metagenomic_sequencing6916507	metagenome_6916507	PRJEB21259	ERP023489	ERS7912527	Vietnam	2016	Case
AMR_metagenomic_sequencing6916508	metagenome_6916508	PRJEB21259	ERP023489	ERS7912528	Vietnam	2016	Case
AMR_metagenomic_sequencing6916509	metagenome_6916509	PRJEB21259	ERP023489	ERS7912529	Vietnam	2016	Case
AMR_metagenomic_sequencing6916510	metagenome_6916510	PRJEB21259	ERP023489	ERS7912530	Vietnam	2016	Case
AMR_metagenomic_sequencing6916511	metagenome_6916511	PRJEB21259	ERP023489	ERS7912531	Vietnam	2016	Case
AMR_metagenomic_sequencing6916512	metagenome_6916512	PRJEB21259	ERP023489	ERS7912533	Vietnam	2016	Case
AMR_metagenomic_sequencing6916513	metagenome_6916513	PRJEB21259	ERP023489	ERS7912532	Vietnam	2016	Case
AMR_metagenomic_sequencing6916514	metagenome_6916514	PRJEB21259	ERP023489	ERS7912534	Vietnam	2016	Case
AMR_metagenomic_sequencing6916515	metagenome_6916515	PRJEB21259	ERP023489	ERS7912535	Vietnam	2017	Case
AMR_metagenomic_sequencing6916516	metagenome_6916516	PRJEB21259	ERP023489	ERS7912538	Vietnam	2017	Case
AMR_metagenomic_sequencing6916517	metagenome_6916517	PRJEB21259	ERP023489	ERS7912536	Vietnam	2017	Case
AMR_metagenomic_sequencing6916518	metagenome_6916518	PRJEB21259	ERP023489	ERS7912537	Vietnam	2017	Case
AMR_metagenomic_sequencing6916519	metagenome_6916519	PRJEB21259	ERP023489	ERS7912539	Vietnam	2017	Case
AMR_metagenomic_sequencing6916520	metagenome_6916520	PRJEB21259	ERP023489	ERS7912542	Vietnam	2017	Case
AMR_metagenomic_sequencing6916521	metagenome_6916521	PRJEB21259	ERP023489	ERS7912541	Vietnam	2017	Case
AMR_metagenomic_sequencing6916522	metagenome_6916522	PRJEB21259	ERP023489	ERS7912540	Vietnam	2017	Case
AMR_metagenomic_sequencing6916523	metagenome_6916523	PRJEB21259	ERP023489	ERS7912543	Vietnam	2017	Case
AMR_metagenomic_sequencing6916524	metagenome_6916524	PRJEB21259	ERP023489	ERS7912544	Vietnam	2017	Case
AMR_metagenomic_sequencing6916525	metagenome_6916525	PRJEB21259	ERP023489	ERS7912545	Vietnam	2017	Case
22EN-C-01	ERR9904448	PRJEB22032	ERP024351	ERS1865481	Vietnam	2017	Control
22EN-C-02	ERR9904449	PRJEB22032	ERP024351	ERS1865482	Vietnam	2017	Control
22EN-C-03	ERR9904450	PRJEB22032	ERP024351	ERS1865484	Vietnam	2017	Control
22EN-C-04	ERR9904451	PRJEB22032	ERP024351	ERS1865485	Vietnam	2017	Control
22EN-C-05	ERR9904456	PRJEB22032	ERP024351	ERS1865490	Vietnam	2017	Control
22EN-C-06	ERR9904457	PRJEB22032	ERP024351	ERS1865491	Vietnam	2017	Control
22EN-C-07	ERR9904458	PRJEB22032	ERP024351	ERS1865492	Vietnam	2017	Control
22EN-C-08	ERR9904459	PRJEB22032	ERP024351	ERS1865493	Vietnam	2017	Control
22EN-C-09	ERR9904460	PRJEB22032	ERP024351	ERS1865494	Vietnam	2017	Control
22EN-C-10	ERR9904461	PRJEB22032	ERP024351	ERS1865495	Vietnam	2017	Control
22EN-C-11	ERR9904462	PRJEB22032	ERP024351	ERS1865497	Vietnam	2017	Control
22EN-C-13	ERR9904463	PRJEB22032	ERP024351	ERS1865496	Vietnam	2017	Control
22EN-C-14	ERR9904464	PRJEB22032	ERP024351	ERS1865498	Vietnam	2017	Control
22EN-C-15	ERR9904465	PRJEB22032	ERP024351	ERS1865499	Vietnam	2017	Control
22EN-C-16	ERR9904466	PRJEB22032	ERP024351	ERS1865500	Vietnam	2017	Control
22EN-C-17	ERR9904467	PRJEB22032	ERP024351	ERS1865501	Vietnam	2017	Control
22EN-C-18	ERR9904468	PRJEB22032	ERP024351	ERS1865502	Vietnam	2017	Control
22EN-C-19	ERR9904469	PRJEB22032	ERP024351	ERS1865503	Vietnam	2017	Control
22EN-C-20	ERR9904470	PRJEB22032	ERP024351	ERS1865505	Vietnam	2017	Control
22EN-C-21	ERR9904471	PRJEB22032	ERP024351	ERS1865504	Vietnam	2017	Control
22EN-C-12	ERR9904485	PRJEB22032	ERP024351	ERS1865519	Vietnam	2017	Control

## Sheet: Table S4
Table S4: Antimicrobial resistance genes that were identified in the dataset and the class of antimicrobials they confer resistance to; the classes of antimicrobials were obtained from CARD where possible, otherwise classes were obtained from literature (referenced); the class for all beta-lactamase genes was simplified to "beta-lactams", and the mcr gene antimicrobial class classification change…
Gene ID	Class	Class summary	Reference
ARR-2_1_HQ141279	Rifamycin	Rifamycin
ARR-3_1_JF806499	Rifamycin	Rifamycin
ARR-3_4_FM207631	Rifamycin	Rifamycin
ARR-6_3_JF922883	Rifamycin	Rifamycin
VanC1XY_1_AF162694	Glycopeptide	Glycopeptide	https://doi.org/10.1016/j.jgar.2020.06.012
VanC2_1_L29638	Glycopeptide	Glycopeptide	https://doi.org/10.1128/jcm.36.8.2294-2297.1998
VanHDX_4_AY082011	Glycopeptide	Glycopeptide	https://doi.org/10.1111/j.1574-6968.2007.00757.x
VanHDX_7_AB242319	Glycopeptide	Glycopeptide	https://doi.org/10.1111/j.1574-6968.2007.00757.x
aac(3)-IIa_1_X51534	Aminoglycoside	Aminoglycoside
aac(3)-IIa_3_X13543	Aminoglycoside	Aminoglycoside
aac(3)-IIa_4_L22613	Aminoglycoside	Aminoglycoside
aac(3)-IIc_1_X54723	Aminoglycoside	Aminoglycoside
aac(3)-IId_1_EU022314	Aminoglycoside	Aminoglycoside
aac(3)-IIe_1_EU022315	Aminoglycoside	Aminoglycoside
aac(3)-IV_1_DQ241380	Aminoglycoside	Aminoglycoside
aac(3)-IVa_1_X01385	Aminoglycoside	Aminoglycoside
aac(6')-IIa_1_M29695	Aminoglycoside	Aminoglycoside
aac(6')-Iaa_1_NC_003197	Aminoglycoside	Aminoglycoside
aac(6')-Ib-Hangzhou_1_FJ503047	Aminoglycoside	Aminoglycoside
aac(6')-Ib-Suzhou_1_EU085533	Aminoglycoside	Aminoglycoside
aac(6')-Ib-cr_1_DQ303918	Aminoglycoside; Fluoroquinolone	Multiple
aac(6')-Ib-cr_2_EF636461	Aminoglycoside; Fluoroquinolone	Multiple
aac(6')-Ib3_1_X60321	Aminoglycoside	Aminoglycoside
aac(6')-Ib_1_M21682	Aminoglycoside	Aminoglycoside
aac(6')-Ii_1_L12710	Aminoglycoside	Aminoglycoside
aac(6')-Im_1_AF337947	Aminoglycoside	Aminoglycoside
aac(6')-aph(2'')_1_M13771	Aminoglycoside	Aminoglycoside
aadA16_1_EU675686	Aminoglycoside	Aminoglycoside
aadA17_1_FJ460181	Aminoglycoside	Aminoglycoside
aadA1_3_JQ414041	Aminoglycoside	Aminoglycoside
aadA1_4_JQ480156	Aminoglycoside	Aminoglycoside
aadA1_5_JX185132	Aminoglycoside	Aminoglycoside
aadA1b_1_M95287	Aminoglycoside	Aminoglycoside	https://doi.org/10.1093/jac/dkv304
aadA22_1_AM261837	Aminoglycoside	Aminoglycoside
aadA23_1_AJ809407	Aminoglycoside	Aminoglycoside
aadA24_1_DQ677333	Aminoglycoside	Aminoglycoside
aadA2_1_NC_010870	Aminoglycoside	Aminoglycoside
aadA2_2_JQ364967	Aminoglycoside	Aminoglycoside
aadA2b_1_D43625	Aminoglycoside	Aminoglycoside	https://doi.org/10.1111/j.1574-6968.1995.tb07927.x
aadA5_1_AF137361	Aminoglycoside	Aminoglycoside
aadA8b_1_AY139603	Aminoglycoside	Aminoglycoside
aadA8b_2_AM040708	Aminoglycoside	Aminoglycoside
aadD_2_M19465	Aminoglycoside	Aminoglycoside
aadK_1_M26879	Aminoglycoside	Aminoglycoside
ant(2'')-Ia_1_X04555	Aminoglycoside	Aminoglycoside
ant(3'')-Ia_1_X02340	Aminoglycoside	Aminoglycoside
ant(4')-Ib_1_AJ506108	Aminoglycoside	Aminoglycoside
ant(6)-Ia_1_AF330699	Aminoglycoside	Aminoglycoside
ant(6)-Ia_2_KF421157	Aminoglycoside	Aminoglycoside
ant(6)-Ia_3_KF864551	Aminoglycoside	Aminoglycoside
ant(6)-Ia_5_AB247327	Aminoglycoside	Aminoglycoside
ant(6)-Ib_1_FN594949	Aminoglycoside	Aminoglycoside
ant(9)-Ia_1_X02588	Aminoglycoside	Aminoglycoside
aph(2'')-Ia_2_AP009486	Aminoglycoside	Aminoglycoside
aph(2'')-Ia_3_AJ536195	Aminoglycoside	Aminoglycoside
aph(2'')-Ib_2_AF207840	Aminoglycoside	Aminoglycoside
aph(2'')-If_2_AY701528	Aminoglycoside	Aminoglycoside
aph(3'')-Ib_2_AF024602	Aminoglycoside	Aminoglycoside
aph(3'')-Ib_3_AF321550	Aminoglycoside	Aminoglycoside
aph(3'')-Ib_4_AF313472	Aminoglycoside	Aminoglycoside
aph(3'')-Ib_5_AF321551	Aminoglycoside	Aminoglycoside
aph(3')-III_1_M26832	Aminoglycoside	Aminoglycoside
aph(3')-IIIa_1_AF330699	Aminoglycoside	Aminoglycoside
aph(3')-IIIa_2_AJ490186	Aminoglycoside	Aminoglycoside
aph(3')-IIa_2_V00618	Aminoglycoside	Aminoglycoside
aph(3')-Ia_10_EU855787	Aminoglycoside	Aminoglycoside
aph(3')-Ia_1_V00359	Aminoglycoside	Aminoglycoside
aph(3')-Ia_3_EF015636	Aminoglycoside	Aminoglycoside
aph(3')-Ia_5_AP004237	Aminoglycoside	Aminoglycoside
aph(3')-Ia_6_L05392	Aminoglycoside	Aminoglycoside
aph(3')-Ia_7_X62115	Aminoglycoside	Aminoglycoside
aph(3')-Ib_2_AJ744860	Aminoglycoside	Aminoglycoside
aph(3')-VIa_1_X07753	Aminoglycoside	Aminoglycoside
aph(4)-Ia_1_V01499	Aminoglycoside	Aminoglycoside
aph(6)-Id_1_M28829	Aminoglycoside	Aminoglycoside
aph(6)-Id_3_AB109805	Aminoglycoside	Aminoglycoside
aph(6)-Id_4_CP000971	Aminoglycoside	Aminoglycoside
blaACI-1_1_AJ007350	Beta-lactams	Beta-lactam
blaACT-15_1_JX440356	Beta-lactams	Beta-lactam
blaACT-16_1_AB737978	Beta-lactams	Beta-lactam
blaACT-2_1_AM076977	Beta-lactams	Beta-lactam
blaACT-4_2_AJ311172	Beta-lactams	Beta-lactam
blaADC-25_1_EF016355	Beta-lactams	Beta-lactam
blaCARB-2_1_M69058	Beta-lactams	Beta-lactam
blaCMH-3_1_KX192165	Beta-lactams	Beta-lactam
blaCMY-2_1_X91840	Beta-lactams	Beta-lactam
blaCMY-42_1_HM146927	Beta-lactams	Beta-lactam
blaCTX-M-101_1_HQ398214	Beta-lactams	Beta-lactam
blaCTX-M-110_1_JF274242	Beta-lactams	Beta-lactam
blaCTX-M-111_1_JF274243	Beta-lactams	Beta-lactam
blaCTX-M-113_1_JF274247	Beta-lactams	Beta-lactam
blaCTX-M-121_1_JN790862	Beta-lactams	Beta-lactam
blaCTX-M-126_1_AB703103	Beta-lactams	Beta-lactam
blaCTX-M-137_1_KF790923	Beta-lactams	Beta-lactam
blaCTX-M-14_1_AF252622	Beta-lactams	Beta-lactam
blaCTX-M-14b_1_DQ359215	Beta-lactams	Beta-lactam	https://doi.org/10.3389/fmicb.2015.01136
blaCTX-M-15_1_AY044436	Beta-lactams	Beta-lactam
blaCTX-M-164_1_KP727571	Beta-lactams	Beta-lactam
blaCTX-M-27_1_AY156923	Beta-lactams	Beta-lactam
blaCTX-M-55_1_DQ810789	Beta-lactams	Beta-lactam
blaCTX-M-64_1_AB284167	Beta-lactams	Beta-lactam
blaCTX-M-81_1_EU136031	Beta-lactams	Beta-lactam
blaCTX-M-84_1_FJ214367	Beta-lactams	Beta-lactam
blaCTX-M-85_1_FJ214368	Beta-lactams	Beta-lactam
blaCTX-M-93_1_HQ166709	Beta-lactams	Beta-lactam
blaCTX-M-9_1_AF174129	Beta-lactams	Beta-lactam
blaDHA-12_1_HG798963	Beta-lactams	Beta-lactam
blaDHA-17_1_KM087850	Beta-lactams	Beta-lactam
blaDHA-1_1_Y16410	Beta-lactams	Beta-lactam
blaLEN24_1_AM850914	Beta-lactams	Beta-lactam
blaMIR-2_1_AY227752	Beta-lactams	Beta-lactam
blaMIR-3_1_AY743435	Beta-lactams	Beta-lactam
blaMIR-6_1_JQ664733	Beta-lactams	Beta-lactam
blaNDM-10_1_KF361506	Beta-lactams	Beta-lactam
blaNDM-18_1_KY503030	Beta-lactams	Beta-lactam
blaNDM-1_1_FN396876	Beta-lactams	Beta-lactam
blaNDM-23_1_MH450214	Beta-lactams	Beta-lactam
blaNDM-4_1_JQ348841	Beta-lactams	Beta-lactam
blaOKP-A-11_1_AM850915	Beta-lactams	Beta-lactam
blaOKP-B-16_1_AM850918	Beta-lactams	Beta-lactam
blaOKP-B-17_1_AM850919	Beta-lactams	Beta-lactam
blaOKP-B-2_1_AM051151	Beta-lactams	Beta-lactam
blaOKP-B-3_1_AM051152	Beta-lactams	Beta-lactam
blaOKP-B-8_1_AM051157	Beta-lactams	Beta-lactam
blaOXA-10_1_J03427	Beta-lactams	Beta-lactam
blaOXA-1_1_HQ170510	Beta-lactams	Beta-lactam
blaOXA-347_1_ACWG01000053	Beta-lactams	Beta-lactam
blaOXA-402_1_JX865391	Beta-lactams	Beta-lactam
blaOXA-534_1_KX714285	Beta-lactams	Beta-lactam
blaOXA-65_1_AY750908	Beta-lactams	Beta-lactam
blaOXA-85_1_JANA01000064	Beta-lactams	Beta-lactam
blaOXA-9_1_KQ089875	Beta-lactams	Beta-lactam
blaSHV-103_1_EU032604	Beta-lactams	Beta-lactam
blaSHV-110_1_HQ877615	Beta-lactams	Beta-lactam
blaSHV-119_1_JX192924	Beta-lactams	Beta-lactam
blaSHV-11_1_X98101	Beta-lactams	Beta-lactam
blaSHV-13_1_AF164577	Beta-lactams	Beta-lactam
blaSHV-148_1_JX121115	Beta-lactams	Beta-lactam
blaSHV-172_1_KF513177	Beta-lactams	Beta-lactam
blaSHV-187_1_LN515533	Beta-lactams	Beta-lactam
blaSHV-1_1_AF148850	Beta-lactams	Beta-lactam
blaSHV-25_1_AF208796	Beta-lactams	Beta-lactam
blaSHV-26_1_AF227204	Beta-lactams	Beta-lactam
blaSHV-27_1_AF293345	Beta-lactams	Beta-lactam
blaSHV-36_1_AF467947	Beta-lactams	Beta-lactam
blaSHV-40_1_AF535128	Beta-lactams	Beta-lactam
blaSHV-41_1_AF535129	Beta-lactams	Beta-lactam
blaSHV-61_1_AJ866284	Beta-lactams	Beta-lactam
blaSHV-67_1_DQ174307	Beta-lactams	Beta-lactam
blaSHV-70_1_DQ013287	Beta-lactams	Beta-lactam
blaSHV-75_1_AM176550	Beta-lactams	Beta-lactam
blaSHV-7_1_U20270	Beta-lactams	Beta-lactam
blaSHV-98_1_AM941844	Beta-lactams	Beta-lactam
blaTEM-102_1_AY040093	Beta-lactams	Beta-lactam
blaTEM-108_1_AF506748	Beta-lactams	Beta-lactam
blaTEM-135_1_GQ896333	Beta-lactams	Beta-lactam
blaTEM-164_1_EU274580	Beta-lactams	Beta-lactam
blaTEM-1A_1_HM749966	Beta-lactams	Beta-lactam	https://doi.org/10.1093/jac/dkq529
blaTEM-1B_1_AY458016	Beta-lactams	Beta-lactam
blaTEM-1C_1_FJ560503	Beta-lactams	Beta-lactam	https://doi.org/10.1128/aac.44.11.3232-3234.2000
blaTEM-207_1_KC818234	Beta-lactams	Beta-lactam
blaTEM-219_1_KM114268	Beta-lactams	Beta-lactam
blaTEM-40_1_FR717535	Beta-lactams	Beta-lactam
blaTEM-55_1_DQ286729	Beta-lactams	Beta-lactam
blaTEM-57_1_FJ405211	Beta-lactams	Beta-lactam
blaVEB-4_1_EF136375	Beta-lactams	Beta-lactam
blaZ_138_CP003979	Beta-lactams	Beta-lactam
blaZ_16_JBTH01000015	Beta-lactams	Beta-lactam
blaZ_5_AJ302698	Beta-lactams	Beta-lactam
blaZ_78_KU607301	Beta-lactams	Beta-lactam
blaZ_7_AP004832	Beta-lactams	Beta-lactam
blaZ_85_NZ_FHDT01000016	Beta-lactams	Beta-lactam
cat(pC194)_1_NC_002013	Phenicol	Phenicol	https://doi.org/10.1007/BF00152687
cat(pC221)_1_X02529	Phenicol	Phenicol	https://doi.org/10.1016/0014-5793(85)80200-3
catA1_1_V00622	Phenicol	Phenicol
catA2_1_X53796	Phenicol	Phenicol	https://doi.org/10.1093/jac/dkl370
catB3_1_AJ009818	Phenicol	Phenicol
catB3_2_U13880	Phenicol	Phenicol
catP_1_U15027	Phenicol	Phenicol
catQ_1_M55620	Phenicol	Phenicol
catS_1_X74948	Phenicol	Phenicol
cat_1_M11587	Phenicol	Phenicol
cat_2_M35190	Phenicol	Phenicol
cat_4_AY238971	Phenicol	Phenicol
cat_5_U35036	Phenicol	Phenicol
cepA-29_1_U05884	Beta-lactams	Beta-lactam
cepA-49_1_U05886	Beta-lactams	Beta-lactam
cepA_1_L13472	Beta-lactams	Beta-lactam
cepA_1_U05887	Beta-lactams	Beta-lactam
cepA_6_FR688022	Beta-lactams	Beta-lactam
cfiA13_1_FM200787	Beta-lactams	Beta-lactam	https://doi.org/10.1016/j.anaerobe.2017.10.00
cfiA14_1_FM200789	Beta-lactams	Beta-lactam
cfiA1_1_AB087225	Beta-lactams	Beta-lactam	https://doi.org/10.1016/j.anaerobe.2017.10.00
cfiA2_1_AB087226	Beta-lactams	Beta-lactam
cfiA4_1_AB087229	Beta-lactams	Beta-lactam
cfr(B)_1_KM359439	Phenicol;Oxazolidinone;Lincosamide;Streptogramin	Multiple
cfr(B)_2_KM359438	Phenicol;Oxazolidinone;Lincosamide;Streptogramin	Multiple
cfr(C)_1_KX686749	Phenicol;Oxazolidinone;Lincosamide;Streptogramin	Multiple
cfr(C)_2_CANB01000378	Phenicol;Oxazolidinone;Lincosamide;Streptogramin	Multiple
cfxA2_1_AF504914	Beta-lactams	Beta-lactam
cfxA3_1_AF472622	Beta-lactams	Beta-lactam
cfxA4_1_AY769933	Beta-lactams	Beta-lactam
cfxA5_1_AY769934	Beta-lactams	Beta-lactam
cfxA6_1_GQ342996	Beta-lactams	Beta-lactam
cfxA_1_U38243	Beta-lactams	Beta-lactam
cmlA1_1_M64556	Phenicol	Phenicol
cmlA1_2_AB212941	Phenicol	Phenicol
cmx_1_U85507	Phenicol	Phenicol
dfrA10_1_L06418	Diaminopyrimidine	Diaminopyrimidine
dfrA12_4_EU650399	Diaminopyrimidine	Diaminopyrimidine
dfrA12_7_AB196348	Diaminopyrimidine	Diaminopyrimidine
dfrA12_8_AM040708	Diaminopyrimidine	Diaminopyrimidine
dfrA14_1_KF921535	Diaminopyrimidine	Diaminopyrimidine
dfrA14_2_Z50805	Diaminopyrimidine	Diaminopyrimidine
dfrA14_5_DQ388123	Diaminopyrimidine	Diaminopyrimidine
dfrA15_2_AF221900	Diaminopyrimidine	Diaminopyrimidine
dfrA17_10_AM937244	Diaminopyrimidine	Diaminopyrimidine
dfrA17_11_JN645876	Diaminopyrimidine	Diaminopyrimidine
dfrA17_1_FJ460238	Diaminopyrimidine	Diaminopyrimidine
dfrA17_2_JN645879	Diaminopyrimidine	Diaminopyrimidine
dfrA17_3_JQ414038	Diaminopyrimidine	Diaminopyrimidine
dfrA17_5_GU358475	Diaminopyrimidine	Diaminopyrimidine
dfrA1_5_EU089668	Diaminopyrimidine	Diaminopyrimidine
dfrA1_8_X00926	Diaminopyrimidine	Diaminopyrimidine
dfrA27_1_FJ459817	Diaminopyrimidine	Diaminopyrimidine
dfrA5_1_X12868	Diaminopyrimidine	Diaminopyrimidine
dfrA7_1_AB161450	Diaminopyrimidine	Diaminopyrimidine
dfrA7_5_AJ419170	Diaminopyrimidine	Diaminopyrimidine
dfrG_1_AB205645	Diaminopyrimidine	Diaminopyrimidine
ere(D)_1_KP265721	Macrolide	Macrolide
erm(34)_1_AY234334	Streptogramin;Streptogramin B;Streptogramin A;Macrolide;Lincosamide	Multiple
erm(A)_1_X03216	Streptogramin;Macrolide;Lincosamide	Multiple
erm(A)_2_AF002716	Streptogramin;Macrolide;Lincosamide	Multiple
erm(A)_3_EU348758	Streptogramin;Macrolide;Lincosamide	Multiple
erm(B)_10_U86375	Streptogramin;Streptogramin B;Streptogramin A;Macrolide;Lincosamide	Multiple
erm(B)_11_M19270	Streptogramin;Streptogramin B;Streptogramin A;Macrolide;Lincosamide	Multiple
erm(B)_12_U18931	Streptogramin;Streptogramin B;Streptogramin A;Macrolide;Lincosamide	Multiple
erm(B)_18_X66468	Streptogramin;Streptogramin B;Streptogramin A;Macrolide;Lincosamide	Multiple
erm(B)_1_JN899585	Streptogramin;Streptogramin B;Streptogramin A;Macrolide;Lincosamide	Multiple
erm(B)_20_AF109075	Streptogramin;Streptogramin B;Streptogramin A;Macrolide;Lincosamide	Multiple
erm(B)_22_X52632	Streptogramin;Streptogramin B;Streptogramin A;Macrolide;Lincosamide	Multiple
erm(B)_23_X72021	Streptogramin;Streptogramin B;Streptogramin A;Macrolide;Lincosamide	Multiple
erm(B)_6_AF242872	Streptogramin;Streptogramin B;Streptogramin A;Macrolide;Lincosamide	Multiple
erm(B)_9_AF299292	Streptogramin;Streptogramin B;Streptogramin A;Macrolide;Lincosamide	Multiple
erm(C)_13_M13761	Streptogramin;Streptogramin B;Streptogramin A;Macrolide;Lincosamide	Multiple
erm(C)_3_M17990	Streptogramin;Streptogramin B;Streptogramin A;Macrolide;Lincosamide	Multiple
erm(F)_3_M17808	Streptogramin;Streptogramin B;Streptogramin A;Macrolide;Lincosamide	Multiple
erm(F)_4_M62487	Streptogramin;Streptogramin B;Streptogramin A;Macrolide;Lincosamide	Multiple
erm(G)_1_M15332	Streptogramin;Streptogramin B;Streptogramin A;Macrolide;Lincosamide	Multiple
erm(G)_2_L42817	Streptogramin;Streptogramin B;Streptogramin A;Macrolide;Lincosamide	Multiple
erm(Q)_1_L22689	Streptogramin;Streptogramin B;Streptogramin A;Macrolide;Lincosamide	Multiple
erm(T)_2_AY894138	Streptogramin;Streptogramin B;Streptogramin A;Macrolide;Lincosamide	Multiple
erm(X)_1_M36726	Streptogramin;Streptogramin B;Streptogramin A;Macrolide;Lincosamide	Multiple
erm(X)_2_X51472	Streptogramin;Streptogramin B;Streptogramin A;Macrolide;Lincosamide	Multiple
erm(X)_3_U21300	Streptogramin;Streptogramin B;Streptogramin A;Macrolide;Lincosamide	Multiple
erm(X)_4_NC_005206	Streptogramin;Streptogramin B;Streptogramin A;Macrolide;Lincosamide	Multiple
fexA_1_AJ549214	Phenicol	Phenicol
fexB_1_JN201336	Phenicol	Phenicol
floR_2_AF118107	Phenicol	Phenicol
fosA4_1_AB908992	Phosphonic acid	Phosphonic acid
fosA5_1_EU195449	Phosphonic acid; fluoroquinolone; aminoglycoside	Multiple
fosA6_1_KU254579	Phosphonic acid	Phosphonic acid
fosA7_1_LAPJ01000014	Phosphonic acid	Phosphonic acid
fosA_1_M85195	Phosphonic acid	Phosphonic acid
fosA_3_ACWO01000079	Phosphonic acid	Phosphonic acid
fosA_4_ACWU01000146	Phosphonic acid	Phosphonic acid
fosA_5_AFBO01000747	Phosphonic acid	Phosphonic acid
fosA_6_ACZD01000244	Phosphonic acid	Phosphonic acid
fosA_7_AEXB01000013	Phosphonic acid	Phosphonic acid
fusB_1_AM292600	Fusidane	Fusidane
hugA_1_AF324468	Beta-lactams	Beta-lactam	https://doi.org/10.1128/aac.46.1.216-219.2002; https://doi.org/10.1157/13094272
lnu(A)_1_M14039	Lincosamide	Lincosamide
lnu(B)_2_JQ861959	Lincosamide	Lincosamide
lnu(C)_1_AY928180	Lincosamide	Lincosamide
lnu(E)_1_KF287643	Lincosamide	Lincosamide
lnu(F)_1_EU118119	Lincosamide	Lincosamide
lnu(P)_1_FJ589781	Lincosamide	Lincosamide
lsa(A)_1_AY225127	Streptogramin;Streptogramin B;Pleuromutilin;Lincosamide;Streptogramin A	Multiple
lsa(A)_3_AY737526	Streptogramin;Streptogramin B;Pleuromutilin;Lincosamide;Streptogramin A	Multiple
lsa(C)_1_HM990671	Lincosamide;Pleuromutilin;Streptogramin	Multiple
lsa(E)_1_JX560992	Lincosamide;Pleuromutilin;Streptogramin	Multiple
mcr-1.1_1_KP347127	Polymyxin	Polymyxin
mcr-3.1_1_KY924928	Polymyxin	Polymyxin
mcr-3.20_1_NG055493	Polymyxin	Polymyxin
mcr-3.5_1_MF489760	Polymyxin	Polymyxin
mcr-8_1_MG736312	Polymyxin	Polymyxin
mdf(A)_1_Y08743	Tetracycline;Disinfecting agents and antiseptics	Multiple
mdt(A)_1_X92946	Aminocoumarin	Aminocoumarin
mecA_1_NC_002745	Beta-lactams	Beta-lactam
mecA_6_BX571856	Beta-lactams	Beta-lactam
mef(A)_1_AJ971089	Streptogramin;Macrolide	Multiple
mef(A)_2_U83667	Streptogramin;Macrolide	Multiple
mef(A)_3_AF227520	Streptogramin;Macrolide	Multiple
mef(A)_4_HG423652	Streptogramin;Macrolide	Multiple
mef(B)_1_FJ196385	Macrolide	Macrolide
mph(A)_1_D16251	Macrolide	Macrolide
mph(A)_2_U36578	Macrolide	Macrolide
mph(C)_2_AF167161	Macrolide	Macrolide
mph(E)_1_DQ839391	Macrolide	Macrolide
mph(K)_1_NC_000964	Macrolide	Macrolide
mph(N)_1_KF648874	Macrolide	Macrolide
msr(A)_1_X52085	Streptogramin;Macrolide;Streptogramin B	Multiple
msr(A)_2_AB013298	Streptogramin;Macrolide;Streptogramin B	Multiple
msr(C)_1_AY004350	Streptogramin;Macrolide;Streptogramin B	Multiple
msr(C)_2_AF313494	Streptogramin;Macrolide;Streptogramin B	Multiple
msr(D)_2_AF274302	Streptogramin;Macrolide	Multiple
msr(D)_3_AF227520	Streptogramin;Macrolide	Multiple
msr(E)_1_FR751518	Streptogramin;Macrolide	Multiple
nimJ_1_NZ_JH815495	Nitroimidazole	Nitroimidazole
optrA_12_KX620936	Phenicol, Oxazolidinone	Multiple
optrA_14_KX620941	Phenicol, Oxazolidinone	Multiple
optrA_1_KP399637	Phenicol, Oxazolidinone	Multiple
optrA_2_KT862781	Phenicol, Oxazolidinone	Multiple
optrA_5_KT862783	Phenicol, Oxazolidinone	Multiple
oqxA_1_EU370913	Tetracycline;Diaminopyrimidine;Glycylcycline;Nitrofuran;Fluoroquinolone	Multiple
oqxB_1_EU370913	Tetracycline;Nitrofuran;Glycylcycline;Fluoroquinolone;Diaminopyrimidine	Multiple
poxtA_1_MF095097	oxazolidinone, phenicol, tetracycline	Multiple
qnrB1_1_DQ351241	Fluoroquinolone	Fluoroquinolone
qnrB4_1_DQ303921	Fluoroquinolone	Fluoroquinolone
qnrB55_1_KF730650	Fluoroquinolone	Fluoroquinolone
qnrB6_2_EF523819	Fluoroquinolone	Fluoroquinolone
qnrD1_1_FJ228229	Fluoroquinolone	Fluoroquinolone
qnrD2_1_KF055448	Fluoroquinolone	Fluoroquinolone
qnrS1_1_AB187515	Fluoroquinolone	Fluoroquinolone
qnrS3_1_EU077611	Fluoroquinolone	Fluoroquinolone
qnrVC6_1_KC202804	Fluoroquinolone	Fluoroquinolone
str_2_FN435330	Aminoglycoside	Aminoglycoside
sul1_10_DQ143913	Sulphonamide	Sulphonamide
sul1_23_AJ621187	Sulphonamide	Sulphonamide
sul1_24_EU117158	Sulphonamide	Sulphonamide
sul1_28_JN790946	Sulphonamide	Sulphonamide
sul1_2_U12338	Sulphonamide	Sulphonamide
sul1_32_EF592571	Sulphonamide	Sulphonamide
sul1_35_AB281182	Sulphonamide	Sulphonamide
sul1_37_AF188331	Sulphonamide	Sulphonamide
sul1_39_AY522923	Sulphonamide	Sulphonamide
sul1_5_EU780013	Sulphonamide	Sulphonamide
sul1_8_JN581942	Sulphonamide	Sulphonamide
sul1_9_AY963803	Sulphonamide	Sulphonamide
sul2_12_AF497970	Sulphonamide	Sulphonamide
sul2_17_U57647	Sulphonamide	Sulphonamide
sul2_18_AJ830714	Sulphonamide	Sulphonamide
sul2_19_AJ319822	Sulphonamide	Sulphonamide
sul2_2_AY034138	Sulphonamide	Sulphonamide
sul2_3_HQ840942	Sulphonamide	Sulphonamide
sul2_5_AY524415	Sulphonamide	Sulphonamide
sul2_6_FN995456	Sulphonamide	Sulphonamide
sul2_9_FJ197818	Sulphonamide	Sulphonamide
sul3_2_AJ459418	Sulphonamide	Sulphonamide
tet(32)_1_EU722333	Tetracycline	Tetracycline
tet(32)_2_EF626943	Tetracycline	Tetracycline
tet(40)_1_FJ158002	Tetracycline	Tetracycline
tet(40)_2_AM419751	Tetracycline	Tetracycline
tet(44)_1_NZ_ABDU01000081	Tetracycline	Tetracycline
tet(44)_2_FN594949	Tetracycline	Tetracycline
tet(A)_3_AY196695	Tetracycline	Tetracycline
tet(A)_4_AJ517790	Tetracycline	Tetracycline
tet(A)_5_AJ419171	Tetracycline	Tetracycline
tet(A)_6_AF534183	Tetracycline	Tetracycline
tet(B)_1_AP000342	Tetracycline	Tetracycline
tet(B)_2_AF326777	Tetracycline	Tetracycline
tet(C)_2_AY046276	Tetracycline	Tetracycline
tet(C)_3_AF055345	Tetracycline	Tetracycline
tet(D)_1_AF467077	Tetracycline	Tetracycline
tet(E)_2_L06940	Tetracycline	Tetracycline
tet(G)_2_AF133140	Tetracycline	Tetracycline
tet(K)_1_U38656	Tetracycline	Tetracycline
tet(L)_2_M29725	Tetracycline	Tetracycline
tet(L)_5_X08034	Tetracycline	Tetracycline
tet(L)_8_AY081910	Tetracycline	Tetracycline
tet(M)_10_EU182585	Tetracycline	Tetracycline
tet(M)_12_FR671418	Tetracycline	Tetracycline
tet(M)_13_AM990992	Tetracycline	Tetracycline
tet(M)_2_X90939	Tetracycline	Tetracycline
tet(M)_4_X75073	Tetracycline	Tetracycline
tet(M)_5_U58985	Tetracycline	Tetracycline
tet(M)_7_FN433596	Tetracycline	Tetracycline
tet(M)_8_X04388	Tetracycline	Tetracycline
tet(O)_1_M18896	Tetracycline	Tetracycline
tet(O)_2_M20925	Tetracycline	Tetracycline
tet(O)_3_Y07780	Tetracycline	Tetracycline
tet(O/32/O)_1_JQ740052	Tetracycline	Tetracycline
tet(O/32/O)_2_AJ295238	Tetracycline	Tetracycline
tet(O/32/O)_3_NZ_AUJS01000017	Tetracycline	Tetracycline
tet(O/32/O)_4_AIOQ01000025	Tetracycline	Tetracycline
tet(O/32/O)_5_FP929050	Tetracycline	Tetracycline
tet(O/W)_3_AM889120	Tetracycline	Tetracycline
tet(O/W)_4_AM889121	Tetracycline	Tetracycline
tet(O/W)_5_AM889122	Tetracycline	Tetracycline
tet(O/W/32/O)_2_FM164392	Tetracycline	Tetracycline
tet(Q)_1_L33696	Tetracycline	Tetracycline
tet(Q)_2_X58717	Tetracycline	Tetracycline
tet(Q)_3_U73497	Tetracycline	Tetracycline
tet(Q)_4_Z21523	Tetracycline	Tetracycline
tet(S)_2_L09756	Tetracycline	Tetracycline
tet(S/M)_2_AY534326	Tetracycline	Tetracycline	https://doi.org/10.1093/jac/dkz477
tet(W)_1_DQ060146	Tetracycline	Tetracycline
tet(W)_2_AY049983	Tetracycline	Tetracycline
tet(W)_4_FN396364	Tetracycline	Tetracycline
tet(W)_5_AJ427422	Tetracycline	Tetracycline
tet(W/32/O)_2_AM710602	Tetracycline	Tetracycline
tet(W/32/O)_3_AM710603	Tetracycline	Tetracycline
tet(X)_1_GU014535	Tetracycline;Glycylcycline	Multiple
tet(X)_2_M37699	Tetracycline;Glycylcycline	Multiple
tetA(46)_1_HQ652506	Tetracycline	Tetracycline
tetA(60)_1_KX000272	Tetracycline	Tetracycline
tetA(P)_1_AB054980	tetracycline	Tetracycline
tetA(P)_2_L20800	Tetracycline	Tetracycline
tetA(P)_3_AB001076	Tetracycline	Tetracycline
tetB(46)_1_HQ652506	Tetracycline	Tetracycline
tetB(60)_1_KX000273	Tetracycline	Tetracycline
tetB(P)_1_NC_010937	Tetracycline	Tetracycline

## Sheet: Table S5
Table S5: Antimicrobial resistance determinants identified in the 28 S. enterica genomes with KMA and starAMR
Genome	Serovar	KMA					StarAMR
		Resistance determinant ID	Class summary	Identified in metagenome (KMA)	Proportion of sample resistome	Proportion of sample resistome (all variants combined)	Point mutation
ERR2711050	Stanley	aac(6')-Iaa_1_NC_003197	Aminoglycoside	No			-
ERR2711051	Typhimurium	aac(6')-Iaa_1_NC_003197	Aminoglycoside	No			-
		aph(6)-Id_1_M28829	Aminoglycoside	Yes	0.242641	0.242641
		aph(3'')-Ib_5_AF321551	Aminoglycoside	different variant (aph(3'')-Ib_3_AF321550)	0.177415	0.177415
		aac(3)-IIa_4_L22613	Aminoglycoside	No
		blaTEM-1B_1_AY458016	Beta-lactam	No
		mcr-3.1_1_KY924928	Polymyxin	No
		mph(A)_1_D16251	Macrolide	No
		floR_2_AF118107	Phenicol	No
		qnrS1_1_AB187515	Fluoroquinolone	No
		sul2_2_AY034138	Sulphonamide	Yes	0.201246	0.201246
		sul2_6_FN995456	Sulphonamide	No
		tet(A)_6_AF534183	Tetracycline	No
		tet(B)_2_AF326777	Tetracycline	No
ERR2711052	I 4,[5],12:i:-	aac(6')-Iaa_1_NC_003197	Aminoglycoside	No			-
		aph(6)-Id_1_M28829	Aminoglycoside	Yes	1.00736	10.3565
		aph(3')-Ia_3_EF015636	Aminoglycoside	No
		aph(3'')-Ib_5_AF321551	Aminoglycoside	Yes	10.7123	10.714
		blaTEM-1B_1_AY458016	Beta-lactam	Yes	0.446739	0.446739
		mcr-3.20_1_NG055493	Polymyxin	No
		mph(A)_1_D16251	Macrolide	Yes	6.69517	8.28561
		floR_2_AF118107	Phenicol	No
		qnrS1_1_AB187515	Fluoroquinolone	Yes	0.0367542	0.0367542
		ARR-2_1_HQ141279	Rifamycin	No
		ARR-3_4_FM207631	Rifamycin	No
		sul2_3_HQ840942	Sulphonamide	different variants (sul2_2_AY034138, sul2_5_AY524415, sul2_9_FJ197818, sul2_12_AF497970, sul2_17_U57647, sul2_19_AJ319822)		10.7087
		tet(A)_6_AF534183	Tetracycline	Yes	14.6197	16.5857
		tet(B)_2_AF326777	Tetracycline	No
		dfrA14_5_DQ388123	Diaminopyrimidine	No
		dfrA14_1_KF921535	Diaminopyrimidine	No
ERR2711053	Meleagridis	aac(6')-Iaa_1_NC_003197	Aminoglycoside	No			-
		aadA2_1_NC_010870	Aminoglycoside	Yes	0.0671025	0.0671025
		aadA1_3_JQ414041	Aminoglycoside	No
		blaTEM-1B_1_AY458016	Beta-lactam	No
		fosA7_1_LAPJ01000014	Phosphonic acid	No
		cmlA1_1_M64556	Phenicol	No
		floR_2_AF118107	Phenicol	No
		qnrS1_1_AB187515	Fluoroquinolone	No
		sul2_2_AY034138	Sulphonamide	Yes	0.152894	0.152894
		sul3_2_AJ459418	Sulphonamide	No
		tet(A)_6_AF534183	Tetracycline	Yes	0.243178	0.243178
		dfrA12_8_AM040708	Diaminopyrimidine	No
ERR2711054	Saintpaul	aac(6')-Iaa_1_NC_003197	Aminoglycoside	No			gyrA (S83Y)
		aph(6)-Id_1_M28829	Aminoglycoside	Yes	0.101796	0.101796
		aph(3')-Ia_3_EF015636	Aminoglycoside	Yes	0.0148219	0.0148219
		aph(3'')-Ib_5_AF321551	Aminoglycoside	different variant (aph(3'')-Ib_2_AF024602)	0.11191	0.11191
		aac(3)-IIa_4_L22613	Aminoglycoside	No
		blaTEM-1B_1_AY458016	Beta-lactam	Yes	0.21232	0.21232
		lnu(F)_1_EU118119	Lincosamide	Yes	0.0413845	0.0413845
		mph(A)_1_D16251	Macrolide	Yes	0.0196764	0.0196764
		floR_2_AF118107	Phenicol	Yes	0.0568526	0.0568526
		qnrS1_1_AB187515	Fluoroquinolone	Yes	0.113241	0.113241
		ARR-2_1_HQ141279	Rifamycin	No
		ARR-3_4_FM207631	Rifamycin	No
		sul2_2_AY034138	Sulphonamide	Yes	0.134525	0.134525
		tet(A)_6_AF534183	Tetracycline	Yes	0.366016	0.366016
		dfrA14_5_DQ388123	Diaminopyrimidine	No
		dfrA14_1_KF921535	Diaminopyrimidine	No
ERR2711055	Weltevreden	aac(6')-Iaa_1_NC_003197	Aminoglycoside	No			-
ERR2711056	Enteritidis	aac(6')-Iaa_1_NC_003197	Aminoglycoside	No			gyrA (D87N)
		aph(6)-Id_4_CP000971	Aminoglycoside	No
		aph(3'')-Ib_5_AF321551	Aminoglycoside	No
		blaTEM-1B_1_AY458016	Beta-lactam	No
		sul2_2_AY034138	Sulphonamide	No
		tet(A)_6_AF534183	Tetracycline	No
ERR2711057	Typhimurium	aac(6')-Iaa_1_NC_003197	Aminoglycoside	Yes	0.453846	0.453846	-
		aadA2_1_NC_010870	Aminoglycoside	Yes	3.18368	3.18368
		aadA1_3_JQ414041	Aminoglycoside	Yes	0.9175	0.9175
		blaTEM-1B_1_AY458016	Beta-lactam	Yes	4.71011	4.71011
		cmlA1_1_M64556	Phenicol	Yes	4.73579	4.73579
		floR_2_AF118107	Phenicol	Yes	4.8638	4.8638
		qnrS1_1_AB187515	Fluoroquinolone	Yes	1.35731	1.35731
		sul2_2_AY034138	Sulphonamide	Yes	6.75892	6.75892
		sul3_2_AJ459418	Sulphonamide	Yes	2.29885	2.29885
		tet(A)_6_AF534183	Tetracycline	Yes	8.61605	8.61605
		dfrA12_8_AM040708	Diaminopyrimidine	Yes	1.58331	1.58331
ERR2711058	Typhimurium	aac(6')-Iaa_1_NC_003197	Aminoglycoside	No			-
		ant(3'')-Ia_1_X02340	Aminoglycoside	Yes	1.39101	1.39101
		aadA1_3_JQ414041	Aminoglycoside	No
		aadA2_2_JQ364967	Aminoglycoside	Yes	0.639419	0.639419
		blaTEM-1B_1_AY458016	Beta-lactam	Yes	8.01371	8.01371
		cmlA1_1_M64556	Phenicol	Yes	0.568167	0.568167
		qnrS1_1_AB187515	Fluoroquinolone	No
		sul3_2_AJ459418	Sulphonamide	Yes	0.352857	0.352857
		tet(A)_4_AJ517790	Tetracycline	Yes	1.18267	1.18267
		tet(A)_6_AF534183	Tetracycline	No
		dfrA12_8_AM040708	Diaminopyrimidine	Yes	0.258178	0.258178
ERR2711059	I 4,[5],12:i:-	aac(6')-Iaa_1_NC_003197	Aminoglycoside	Yes	0.961873	0.961873	-
		aph(6)-Id_1_M28829	Aminoglycoside	Yes	4.00503	4.00503
		aph(3'')-Ib_5_AF321551	Aminoglycoside	Yes	4.42217	4.42217
		aac(3)-IIa_4_L22613	Aminoglycoside	No
		blaTEM-1B_1_AY458016	Beta-lactam	Yes	4.02447	4.02447
		blaCTX-M-55_1_DQ810789	Beta-lactam	No
		mcr-3.1_1_KY924928	Polymyxin	Yes	4.19322	4.19322
		floR_2_AF118107	Phenicol	Yes	2.53357	2.53357
		catA2_1_X53796	Phenicol	Yes	1.56508	1.56508
		qnrS1_1_AB187515	Fluoroquinolone	Yes	2.83929	2.83929
		sul2_3_HQ840942	Sulphonamide	different variant (sul2_2_AY034138)	4.4553	4.4553
		sul2_9_FJ197818	Sulphonamide
		tet(A)_6_AF534183	Tetracycline	Yes	4.05868	4.05868
		tet(B)_2_AF326777	Tetracycline	Yes	3.01291	3.01291
ERR2711060	Newport	aac(6')-Iaa_1_NC_003197	Aminoglycoside	No			-
		aph(6)-Id_1_M28829	Aminoglycoside	Yes	0.299886	0.299886
		aph(3')-Ia_3_EF015636	Aminoglycoside	different variant (aph(3')-Ia_1_V00359)	0.00113626	0.00113626
		aadA22_1_AM261837	Aminoglycoside	No
		aac(3)-IIa_4_L22613	Aminoglycoside	Yes	12.7999	12.8029
		blaTEM-1B_1_AY458016	Beta-lactam	No
		blaCTX-M-55_1_DQ810789	Beta-lactam	No
		lnu(F)_1_EU118119	Lincosamide	No
		mph(A)_1_D16251	Macrolide	No
		floR_2_AF118107	Phenicol	Yes	0.24011	0.24011
		qnrS1_1_AB187515	Fluoroquinolone	Yes	11.9563	11.9563
		ARR-2_1_HQ141279	Rifamycin	No
		ARR-3_4_FM207631	Rifamycin	Yes	0.0837892	0.481303
		sul3_2_AJ459418	Sulphonamide	No
		tet(A)_6_AF534183	Tetracycline	No
		dfrA14_5_DQ388123	Diaminopyrimidine	No
		dfrA14_1_KF921535	Diaminopyrimidine	No
ERR2711061	Paratyphi B var. Java monophasic	aac(6')-Iaa_1_NC_003197	Aminoglycoside	Yes	1.1665	1.1665	-
ERR2711062	I 4,[5],12:i:-	aac(6')-Iaa_1_NC_003197	Aminoglycoside	No			-
		aph(6)-Id_1_M28829	Aminoglycoside	Yes	0.175347	0.175347
		aph(3')-Ia_3_EF015636	Aminoglycoside	No
		aadA22_1_AM261837	Aminoglycoside	No
		aph(3'')-Ib_5_AF321551	Aminoglycoside	Yes	0.181138	0.181138
		aac(3)-IIa_4_L22613	Aminoglycoside	Yes	3.5887	3.65714
		blaTEM-1B_1_AY458016	Beta-lactam	Yes	9.19027	9.19027
		blaCTX-M-55_1_DQ810789	Beta-lactam	Yes	7.34696	7.34696
		lnu(F)_1_EU118119	Lincosamide	No
		mph(A)_1_D16251	Macrolide	Yes	2.41341	2.87086
		qnrS1_1_AB187515	Fluoroquinolone	No
		ARR-2_1_HQ141279	Rifamycin	No
		ARR-3_4_FM207631	Rifamycin	No
		sul2_3_HQ840942	Sulphonamide	different variants (sul2_6_FN995456, sul2_9_FJ197818)		0.155537
		sul3_2_AJ459418	Sulphonamide	No
		tet(A)_6_AF534183	Tetracycline	Yes	0.308023	0.308023
		tet(B)_2_AF326777	Tetracycline	No
		dfrA14_5_DQ388123	Diaminopyrimidine	No
		dfrA14_1_KF921535	Diaminopyrimidine	Yes	0.0544376	0.0544376
ERR2711063	Hvittingfoss	aac(6')-Iaa_1_NC_003197	Aminoglycoside	No			-
ERR2711064	Typhimurium	aac(6')-Iaa_1_NC_003197	Aminoglycoside	No			-
		aadA2_1_NC_010870	Aminoglycoside	Yes	0.00404617	0.00404617
		ant(3'')-Ia_1_X02340	Aminoglycoside	Yes	1.12335	1.12335
		aadA1_3_JQ414041	Aminoglycoside	No
		blaTEM-1B_1_AY458016	Beta-lactam	Yes	6.32498	6.32498
		cmlA1_1_M64556	Phenicol	No
		floR_2_AF118107	Phenicol	Yes	0.0686154	0.0686154
		qnrS1_1_AB187515	Fluoroquinolone	Yes	0.00307794	0.00307794
		sul2_2_AY034138	Sulphonamide	Yes	6.92057	7.15131
		sul3_2_AJ459418	Sulphonamide	No
		tet(A)_6_AF534183	Tetracycline	Yes	9.83477	11.1117
		dfrA12_8_AM040708	Diaminopyrimidine	different variant (dfrA12_4_EU650399)	0.00284208	0.00284208
ERR2711065	I 4,[5],12:i:-	aac(6')-Iaa_1_NC_003197	Aminoglycoside	Yes	0.124048	0.124048	-
		aph(6)-Id_1_M28829	Aminoglycoside	Yes	0.960082	7.12971
		aph(3'')-Ib_5_AF321551	Aminoglycoside	Yes	6.8161	6.8161
		blaTEM-1B_1_AY458016	Beta-lactam	Yes	1.75385	1.75385
		blaCTX-M-55_1_DQ810789	Beta-lactam	Yes	0.163078	0.163078
		qnrS1_1_AB187515	Fluoroquinolone	Yes	0.198751	0.198751
		sul2_2_AY034138	Sulphonamide	Yes	6.69507	6.69507
		tet(A)_6_AF534183	Tetracycline	Yes	8.74238	8.74238
ERR2711066	I 4,[5],12:i:-	aac(6')-Iaa_1_NC_003197	Aminoglycoside	Yes	0.283874	0.283874	-
		aph(6)-Id_4_CP000971	Aminoglycoside	Yes	0.203845	13.0781
		aph(3'')-Ib_5_AF321551	Aminoglycoside	Yes	13.4068	13.4083
		blaCTX-M-14_1_AF252622	Beta-lactam	Yes	1.71438	1.71438
		blaTEM-1B_1_AY458016	Beta-lactam	Yes	0.796535	0.796535
		floR_2_AF118107	Phenicol	Yes	1.21208	1.21208
		qnrS1_1_AB187515	Fluoroquinolone	Yes	0.648297	0.648297
		sul2_2_AY034138	Sulphonamide	Yes	0.215784	13.6491
		tet(A)_6_AF534183	Tetracycline	Yes	8.29696	9.24278
		tet(B)_2_AF326777	Tetracycline	Yes	0.858995	0.858995
ERR2711067	Stanley	aac(6')-Iaa_1_NC_003197	Aminoglycoside	No			-
ERR2711068	I 4,[5],12:i:-	aac(6')-Iaa_1_NC_003197	Aminoglycoside	No			-
		aadA2_1_NC_010870	Aminoglycoside	No
		aph(6)-Id_1_M28829	Aminoglycoside	Yes	6.3435	6.41709
		aadA1_3_JQ414041	Aminoglycoside	No
		aph(3'')-Ib_5_AF321551	Aminoglycoside	Yes	6.44236	6.44758
		blaTEM-1B_1_AY458016	Beta-lactam	Yes	0.0827199	0.0827199
		mcr-1.1_1_KP347127	Polymyxin	Yes	0.00623193	0.00623193
		cmlA1_1_M64556	Phenicol	Yes	0.00591033	0.00591033
		floR_2_AF118107	Phenicol	Yes	9.23611	9.23611
		qnrS1_1_AB187515	Fluoroquinolone	Yes	0.0494217	0.0494217
		sul2_2_AY034138	Sulphonamide	Yes	6.16385	6.44407
		sul2_6_FN995456	Sulphonamide	Yes	0.010596
		sul3_2_AJ459418	Sulphonamide	Yes	7.45783	7.45783
		tet(B)_2_AF326777	Tetracycline	Yes	0.0623653	0.0623653
		dfrA12_8_AM040708	Diaminopyrimidine	different variant (dfrA12_7_AB196348)	0.00111102	0.00111102
ERR2711069	I 4,[5],12:i:-	aac(6')-Iaa_1_NC_003197	Aminoglycoside	No			-
		aph(6)-Id_1_M28829	Aminoglycoside	different variant (aph(6)-Id_4_CP000971)	2.96277	2.96277
		aph(3'')-Ib_5_AF321551	Aminoglycoside	Yes	4.38002	4.38002
		blaTEM-1B_1_AY458016	Beta-lactam	Yes	0.601666	0.601666
		floR_2_AF118107	Phenicol	Yes	0.485166	0.485166
		qnrS1_1_AB187515	Fluoroquinolone	Yes	1.55301	1.55301
		sul2_3_HQ840942	Sulphonamide	different variant (sul2_2_AY034138)	2.97038	2.97038
		tet(A)_6_AF534183	Tetracycline	Yes	6.58681	6.58681
		dfrA14_5_DQ388123	Diaminopyrimidine	No
		dfrA14_1_KF921535	Diaminopyrimidine	No
ERR2711070	Albany	aac(6')-Iaa_1_NC_003197	Aminoglycoside	Yes	0.010199	0.010199	gyrA (S83F)
		blaCARB-2_1_M69058	Beta-lactam	Yes	0.0471395	0.0471395
		floR_2_AF118107	Phenicol	Yes	5.29215	5.29215
		sul1_2_U12338	Sulphonamide	Yes	0.14124	0.16868
		tet(G)_2_AF133140	Tetracycline	Yes	0.0495031	0.0495031
		dfrA1_8_X00926	Diaminopyrimidine	Yes	0.0615893	0.0615893
ERR2711071	Typhimurium	aac(6')-Iaa_1_NC_003197	Aminoglycoside	No			-
		aph(6)-Id_1_M28829	Aminoglycoside	Yes	0.154681	0.154681
		aph(3'')-Ib_5_AF321551	Aminoglycoside	Yes	0.147935	0.147935
		blaTEM-1B_1_AY458016	Beta-lactam	Yes	0.2697	0.2697
		floR_2_AF118107	Phenicol	No
		sul2_3_HQ840942	Sulphonamide	different variant (sul2_9_FJ197818)
		sul2_9_FJ197818	Sulphonamide	Yes	0.0727232	0.0727232
		tet(A)_6_AF534183	Tetracycline	Yes	0.202771	0.202771
		tet(B)_2_AF326777	Tetracycline	Yes	0.0504985	0.0504985
ERR2711072	Enteritidis	aac(6')-Iaa_1_NC_003197	Aminoglycoside	No			gyrA (D87N)
		aph(6)-Id_4_CP000971	Aminoglycoside	No
		aph(3'')-Ib_5_AF321551	Aminoglycoside	No
		blaTEM-1B_1_AY458016	Beta-lactam	No
		sul2_2_AY034138	Sulphonamide	No
		tet(A)_4_AJ517790	Tetracycline	No
		tet(A)_6_AF534183	Tetracycline	No
ERR2711073	I 4,[5],12:i:-	aac(6')-Iaa_1_NC_003197	Aminoglycoside	Yes	0.0787909	0.0787909	-
		aph(6)-Id_1_M28829	Aminoglycoside	Yes	1.91824	1.92324
		aph(3'')-Ib_5_AF321551	Aminoglycoside	Yes	1.9763	1.9763
		blaTEM-1B_1_AY458016	Beta-lactam	Yes	0.677523	0.677523
		floR_2_AF118107	Phenicol	Yes	2.15044	2.15044
		qnrS1_1_AB187515	Fluoroquinolone	Yes	0.968151	0.968151
		sul2_3_HQ840942	Sulphonamide	different variants (sul2_2_AY034138, sul2_5_AY524415, sul2_6_FN995456, sul2_9_FJ197818)		2.10483
		tet(A)_4_AJ517790	Tetracycline	Yes	0.234336	4.69617
		tet(A)_6_AF534183	Tetracycline	Yes	4.46184
		dfrA14_5_DQ388123	Diaminopyrimidine	Yes	0.148424	1.02118
		dfrA14_1_KF921535	Diaminopyrimidine	Yes	0.872754
ERR2711074	I 4,[5],12:i:-	aac(6')-Iaa_1_NC_003197	Aminoglycoside	No			-
		aph(6)-Id_4_CP000971	Aminoglycoside	Yes	10.347	11.4639
		aph(3'')-Ib_5_AF321551	Aminoglycoside	Yes	10.9086	10.9086
		blaTEM-1B_1_AY458016	Beta-lactam	Yes	13.0068	13.0068
		floR_2_AF118107	Phenicol	No
		qnrS1_1_AB187515	Fluoroquinolone	No
		sul2_2_AY034138	Sulphonamide	Yes	10.948	11.5104
		tet(A)_6_AF534183	Tetracycline	Yes	14.569	16.6352
		tet(B)_2_AF326777	Tetracycline	No
ERR2711075	I 4,[5],12:i:-	aac(6')-Iaa_1_NC_003197	Aminoglycoside	Yes	0.00280451	0.00280451	-
		aph(6)-Id_4_CP000971	Aminoglycoside	Yes	0.0104919	1.16478
		aph(3'')-Ib_5_AF321551	Aminoglycoside	Yes	1.1495	1.16635
		blaTEM-1B_1_AY458016	Beta-lactam	Yes	2.57099	2.57099
		floR_2_AF118107	Phenicol	Yes	0.0484675	0.0484675
		qnrS1_1_AB187515	Fluoroquinolone	Yes	0.0972888	0.0972888
		sul2_2_AY034138	Sulphonamide	Yes	3.10466	3.33379
		tet(A)_6_AF534183	Tetracycline	Yes	0.12353	0.12353
		dfrA14_5_DQ388123	Diaminopyrimidine	Yes	0.123575	0.83196
		dfrA14_1_KF921535	Diaminopyrimidine	Yes	0.708384
ERR2711076	I 4,[5],12:i:-	aac(6')-Iaa_1_NC_003197	Aminoglycoside	No			-
		aph(6)-Id_1_M28829	Aminoglycoside	Yes	1.5533	14.9923
		aph(3'')-Ib_5_AF321551	Aminoglycoside	Yes	14.8834	14.8834
		blaTEM-1B_1_AY458016	Beta-lactam	Yes	0.0105297	0.0105297
		floR_2_AF118107	Phenicol	No
		qnrS1_1_AB187515	Fluoroquinolone	Yes	0.0112488	0.0112488
		sul2_2_AY034138	Sulphonamide	Yes	13.8888	14.4606
		tet(A)_6_AF534183	Tetracycline	Yes	20.0321	22.6931
		dfrA14_5_DQ388123	Diaminopyrimidine	different variant (dfrA14_2_Z50805)	0.00726833	0.00726833
		dfrA14_1_KF921535	Diaminopyrimidine	different variant (dfrA14_2_Z50805)	0.00726833
ERR2711077	Saintpaul	aac(6')-Iaa_1_NC_003197	Aminoglycoside	No			gyrA (S83Y)
		aph(6)-Id_1_M28829	Aminoglycoside	Yes	0.0660143	0.0660143
		aph(3')-Ia_3_EF015636	Aminoglycoside	different variant (aph(3')-Ia_1_V00359)	0.0252835	0.0252835
		aph(3'')-Ib_5_AF321551	Aminoglycoside	Yes	0.0626567	0.0626567
		aac(3)-IIa_4_L22613	Aminoglycoside	Yes	0.0344386	0.0344386
		blaTEM-1B_1_AY458016	Beta-lactam	Yes	0.540185	0.540185
		lnu(F)_1_EU118119	Lincosamide	No
		mph(A)_1_D16251	Macrolide	Yes	0.0430439	0.0430439
		floR_2_AF118107	Phenicol	Yes	0.0433504	0.0433504
		qnrS1_1_AB187515	Fluoroquinolone	No
		ARR-2_1_HQ141279	Rifamycin	No
		ARR-3_4_FM207631	Rifamycin	No
		sul2_2_AY034138	Sulphonamide	Yes	0.0396874	0.0396874
		tet(A)_6_AF534183	Tetracycline	Yes	0.0797292	0.0797292
		dfrA14_5_DQ388123	Diaminopyrimidine	No
		dfrA14_1_KF921535	Diaminopyrimidine	No

## Sheet: Table S6
Table S6: Most abundant microbial taxa in the case and control metagenomes based on Bracken results
Sample	Type	Most abundant microbial family	Most abundant microbial genus	Most abundant microbial species
metagenome_6916498	Case	Herpesviridae	Lymphocryptovirus	Human gammaherpesvirus 4
metagenome_6916499	Case	Enterococcaceae	Enterococcus	Enterococcus faecium
metagenome_6916500	Case	Enterobacteriaceae	Escherichia	Escherichia coli
metagenome_6916501	Case	Bifidobacteriaceae	Bifidobacterium	Bifidobacterium pseudocatenulatum
metagenome_6916502	Case	Bacteroidaceae	Phocaeicola	Phocaeicola vulgatus
metagenome_6916503	Case	Bacteroidaceae	Phocaeicola	Phocaeicola dorei
metagenome_6916504	Case	Lactobacillaceae	Limosilactobacillus	Limosilactobacillus fermentum
metagenome_6916505	Case	Enterobacteriaceae	Escherichia	Escherichia coli
metagenome_6916506	Case	Enterobacteriaceae	Escherichia	Escherichia coli
metagenome_6916507	Case	Bacteroidaceae	Bifidobacterium	Bifidobacterium longum
metagenome_6916508	Case	Enterobacteriaceae	Klebsiella	Klebsiella sp. KP20-425-1
metagenome_6916509	Case	Bifidobacteriaceae	Bifidobacterium	Bifidobacterium longum
metagenome_6916510	Case	Bifidobacteriaceae	Bifidobacterium	Bifidobacterium longum
metagenome_6916511	Case	Staphylococcaceae	Staphylococcus	Staphylococcus haemolyticus
metagenome_6916512	Case	Enterobacteriaceae	Escherichia	Escherichia coli
metagenome_6916513	Case	Enterobacteriaceae	Escherichia	Escherichia coli
metagenome_6916514	Case	Enterobacteriaceae	Klebsiella	Klebsiella pneumoniae
metagenome_6916515	Case	Enterobacteriaceae	Escherichia	Escherichia coli
metagenome_6916516	Case	Enterobacteriaceae	Escherichia	Escherichia coli
metagenome_6916517	Case	Enterobacteriaceae	Escherichia	Escherichia coli
metagenome_6916518	Case	Enterobacteriaceae	Escherichia	Escherichia coli
metagenome_6916519	Case	Bacteroidaceae	Bacteroides	Bacteroides fragilis
metagenome_6916520	Case	Enterobacteriaceae	Escherichia	Escherichia coli
metagenome_6916521	Case	Bifidobacteriaceae	Bifidobacterium	Bifidobacterium breve
metagenome_6916522	Case	Enterobacteriaceae	Escherichia	Escherichia coli
metagenome_6916523	Case	Bacteroidaceae	Bacteroides	Bacteroides fragilis
metagenome_6916524	Case	Enterobacteriaceae	Escherichia	Escherichia coli
metagenome_6916525	Case	Enterococcaceae	Enterococcus	Enterococcus faecium
ERR9904448	Control	Bifidobacteriaceae	Bifidobacterium	Bifidobacterium longum
ERR9904449	Control	Bifidobacteriaceae	Bifidobacterium	Bifidobacterium longum
ERR9904450	Control	Bifidobacteriaceae	Bifidobacterium	Bifidobacterium bifidum
ERR9904451	Control	Bacteroidaceae	Bacteroides	Bacteroides uniformis
ERR9904456	Control	Lachnospiraceae	Bifidobacterium	Bifidobacterium breve
ERR9904457	Control	Enterobacteriaceae	Enterobacter	[Ruminococcus] gnavus
ERR9904458	Control	Bacteroidaceae	Mediterraneibacter	[Ruminococcus] gnavus
ERR9904459	Control	Bacteroidaceae	Bacteroides	Bacteroides fragilis
ERR9904460	Control	Lachnospiraceae	Bacteroides	Blautia wexlerae
ERR9904461	Control	Enterobacteriaceae	Escherichia	Megamonas funiformis
ERR9904462	Control	Bifidobacteriaceae	Bifidobacterium	Bifidobacterium longum
ERR9904463	Control	Bacteroidaceae	Bacteroides	Bacteroides fragilis
ERR9904464	Control	Lachnospiraceae	Mediterraneibacter	[Ruminococcus] gnavus
ERR9904465	Control	Lachnospiraceae	Blautia	Blautia wexlerae
ERR9904466	Control	Bacteroidaceae	Bacteroides	Bacteroides uniformis
ERR9904467	Control	Lachnospiraceae	Prevotella	Prevotella copri
ERR9904468	Control	Bacteroidaceae	Bacteroides	Phocaeicola dorei
ERR9904469	Control	Lachnospiraceae	Bacteroides	Blautia wexlerae
ERR9904470	Control	Lachnospiraceae	Blautia	Blautia wexlerae
ERR9904471	Control	Lachnospiraceae	Prevotella	Prevotella copri
ERR9904485	Control	Bacteroidaceae	Bifidobacterium	Phocaeicola vulgatus

## Sheet: Table S7
Table S7: Relative abundance of the top 20 most abundant species in the case and control metagenomes, based on Bracken results, with Salmonella enterica highlighted in yellow and other potential diarrheagenic pathogens highlighted in orange
Sample	Type	Species	Relative abundance (%)
metagenome_6916498	Case	Homo sapiens	40.6593
metagenome_6916498	Case	Human gammaherpesvirus 4	20.7352
metagenome_6916498	Case	Escherichia coli	9.60884
metagenome_6916498	Case	Phocaeicola dorei	3.50602
metagenome_6916498	Case	Klebsiella pneumoniae	2.41366
metagenome_6916498	Case	Streptococcus salivarius	1.93289
metagenome_6916498	Case	Megamonas funiformis	1.73012
metagenome_6916498	Case	Bacteroides fragilis	1.48482
metagenome_6916498	Case	Bifidobacterium longum	1.44231
metagenome_6916498	Case	Bifidobacterium breve	1.30167
metagenome_6916498	Case	[Ruminococcus] gnavus	0.981162
metagenome_6916498	Case	Salmonella enterica	0.941915
metagenome_6916498	Case	Bacteroides ovatus	0.637755
metagenome_6916498	Case	Bacteroides zhangwenhongii	0.490581
metagenome_6916498	Case	Bacteroides caccae	0.428441
metagenome_6916498	Case	Plasmodium falciparum	0.399006
metagenome_6916498	Case	Lactobacillus acidophilus	0.359759
metagenome_6916498	Case	Pan troglodytes	0.349948
metagenome_6916498	Case	Faecalibacterium prausnitzii	0.346677
metagenome_6916498	Case	Streptococcus thermophilus	0.281266
metagenome_6916499	Case	Enterococcus faecium	85.0761
metagenome_6916499	Case	Bifidobacterium longum	3.67855
metagenome_6916499	Case	Bacteroides thetaiotaomicron	2.13766
metagenome_6916499	Case	Homo sapiens	1.95639
metagenome_6916499	Case	Bifidobacterium breve	1.93556
metagenome_6916499	Case	Escherichia coli	1.10316
metagenome_6916499	Case	Bacteroides fragilis	0.894907
metagenome_6916499	Case	Klebsiella pneumoniae	0.84005
metagenome_6916499	Case	Candida albicans	0.251563
metagenome_6916499	Case	Bacteroides ovatus	0.172353
metagenome_6916499	Case	[Ruminococcus] gnavus	0.0862395
metagenome_6916499	Case	Salmonella enterica	0.0848586
metagenome_6916499	Case	Streptococcus salivarius	0.0833523
metagenome_6916499	Case	Bacteroides caccae	0.0756949
metagenome_6916499	Case	Enterococcus lactis	0.043057
metagenome_6916499	Case	Bacteroides xylanisolvens	0.0410485
metagenome_6916499	Case	Rothia mucilaginosa	0.0356507
metagenome_6916499	Case	Prevotella oris	0.0355251
metagenome_6916499	Case	Phocaeicola vulgatus	0.0336422
metagenome_6916499	Case	Bifidobacteriaceae bacterium	0.0327635
metagenome_6916500	Case	Escherichia coli	50.3065
metagenome_6916500	Case	Enterococcus faecalis	23.6976
metagenome_6916500	Case	Staphylococcus aureus	19.7152
metagenome_6916500	Case	Enterobacter hormaechei	3.05007
metagenome_6916500	Case	Salmonella enterica	0.59846
metagenome_6916500	Case	Klebsiella pneumoniae	0.327976
metagenome_6916500	Case	Homo sapiens	0.319458
metagenome_6916500	Case	Enterobacter cloacae	0.0862499
metagenome_6916500	Case	Shigella flexneri	0.0811175
metagenome_6916500	Case	Clostridium perfringens	0.0719853
metagenome_6916500	Case	Streptococcus salivarius	0.0604677
metagenome_6916500	Case	Enterobacter sp. BIDMC100	0.0534559
metagenome_6916500	Case	Enterobacter sp. CRENT-193	0.0498657
metagenome_6916500	Case	Siphoviridae sp.	0.0439864
metagenome_6916500	Case	Schaalia odontolytica	0.0427575
metagenome_6916500	Case	Actinomyces oris	0.0324446
metagenome_6916500	Case	uncultured Clostridium sp.	0.0310109
metagenome_6916500	Case	Streptococcus mitis	0.0300592
metagenome_6916500	Case	Actinomyces sp. HMT 175	0.0255412
metagenome_6916500	Case	Shigella boydii	0.0253726
metagenome_6916501	Case	Bifidobacterium pseudocatenulatum	23.9717
metagenome_6916501	Case	Bifidobacterium bifidum	16.7071
metagenome_6916501	Case	Streptococcus pasteurianus	14.6386
metagenome_6916501	Case	Veillonella atypica	13.7986
metagenome_6916501	Case	Limosilactobacillus vaginalis	6.10109
metagenome_6916501	Case	Streptococcus salivarius	4.60684
metagenome_6916501	Case	Bifidobacterium catenulatum	2.23524
metagenome_6916501	Case	Streptococcus gallolyticus	1.64012
metagenome_6916501	Case	Lactobacillus paragasseri	1.59924
metagenome_6916501	Case	Streptococcus lutetiensis	1.5407
metagenome_6916501	Case	Lactobacillus gasseri	0.967254
metagenome_6916501	Case	Bifidobacterium adolescentis	0.70577
metagenome_6916501	Case	Bifidobacterium longum	0.651493
metagenome_6916501	Case	Homo sapiens	0.471998
metagenome_6916501	Case	Streptococcus sp. FDAARGOS_192	0.376695
metagenome_6916501	Case	Limosilactobacillus fermentum	0.342539
metagenome_6916501	Case	Veillonella nakazawae	0.341224
metagenome_6916501	Case	Enterobacter hormaechei	0.32352
metagenome_6916501	Case	Streptococcus sp. LPB0220	0.321697
metagenome_6916501	Case	Bifidobacterium animalis	0.310354
metagenome_6916502	Case	Phocaeicola vulgatus	86.868
metagenome_6916502	Case	Bacteroides fragilis	1.46348
metagenome_6916502	Case	Bacteroides uniformis	1.13144
metagenome_6916502	Case	Bacteroides eggerthii	1.0986
metagenome_6916502	Case	Phocaeicola dorei	1.02948
metagenome_6916502	Case	Parabacteroides merdae	0.486431
metagenome_6916502	Case	Siphoviridae sp. ctF6o6	0.483033
metagenome_6916502	Case	uncultured organism	0.41783
metagenome_6916502	Case	Escherichia coli	0.407723
metagenome_6916502	Case	Candida albicans	0.405078
metagenome_6916502	Case	Bacteroides thetaiotaomicron	0.302338
metagenome_6916502	Case	Bacteroides sp. CACC 737	0.292735
metagenome_6916502	Case	uncultured bacterium	0.262827
metagenome_6916502	Case	Bacteroides cellulosilyticus	0.151325
metagenome_6916502	Case	Parabacteroides distasonis	0.150005
metagenome_6916502	Case	Bacteroides xylanisolvens	0.149349
metagenome_6916502	Case	Bacteroides ovatus	0.108708
metagenome_6916502	Case	Siphoviridae sp.	0.0911923
metagenome_6916502	Case	Streptococcus mutans	0.0864385
metagenome_6916502	Case	Homo sapiens	0.0665268
metagenome_6916503	Case	Phocaeicola dorei	25.2398
metagenome_6916503	Case	Megamonas funiformis	11.6179
metagenome_6916503	Case	[Ruminococcus] gnavus	6.92736
metagenome_6916503	Case	Bacteroides ovatus	5.24722
metagenome_6916503	Case	Escherichia coli	3.93655
metagenome_6916503	Case	Bacteroides zhangwenhongii	3.44186
metagenome_6916503	Case	Streptococcus salivarius	3.18472
metagenome_6916503	Case	Bacteroides fragilis	2.5834
metagenome_6916503	Case	Faecalibacterium prausnitzii	2.55806
metagenome_6916503	Case	Bacteroides caccae	2.29398
metagenome_6916503	Case	Bacteroides uniformis	1.15676
metagenome_6916503	Case	Haemophilus parainfluenzae	0.94385
metagenome_6916503	Case	Blautia wexlerae	0.844254
metagenome_6916503	Case	Phocaeicola vulgatus	0.83206
metagenome_6916503	Case	Veillonella sp. S12025-13	0.820489
metagenome_6916503	Case	Streptococcus pasteurianus	0.803177
metagenome_6916503	Case	Siphoviridae sp.	0.764297
metagenome_6916503	Case	Bacteroides sp. ZJ-18	0.689859
metagenome_6916503	Case	Enterococcus faecalis	0.670598
metagenome_6916503	Case	Veillonella nakazawae	0.618531
metagenome_6916504	Case	Limosilactobacillus fermentum	60.1855
metagenome_6916504	Case	Veillonella atypica	8.2348
metagenome_6916504	Case	Streptococcus salivarius	6.15806
metagenome_6916504	Case	Lacticaseibacillus paracasei	5.9504
metagenome_6916504	Case	Homo sapiens	5.50275
metagenome_6916504	Case	Streptococcus sp. LPB0220	0.785136
metagenome_6916504	Case	Phocaeicola dorei	0.762613
metagenome_6916504	Case	Streptococcus thermophilus	0.618116
metagenome_6916504	Case	Streptococcus sp. FDAARGOS_192	0.505893
metagenome_6916504	Case	Streptococcus parasanguinis	0.489046
metagenome_6916504	Case	Siphoviridae sp.	0.364082
metagenome_6916504	Case	Megamonas funiformis	0.361214
metagenome_6916504	Case	Veillonella nakazawae	0.290052
metagenome_6916504	Case	Prevotella melaninogenica	0.262457
metagenome_6916504	Case	Veillonella sp. OK1	0.245791
metagenome_6916504	Case	Rothia mucilaginosa	0.240689
metagenome_6916504	Case	Veillonella dispar	0.227253
metagenome_6916504	Case	Streptococcus sp. ZB199	0.220671
metagenome_6916504	Case	Streptococcus pasteurianus	0.21415
metagenome_6916504	Case	[Ruminococcus] gnavus	0.201319
metagenome_6916505	Case	Escherichia coli	45.3417
metagenome_6916505	Case	Salmonella enterica	27.6823
metagenome_6916505	Case	Staphylococcus haemolyticus	10.74
metagenome_6916505	Case	Homo sapiens	10.2167
metagenome_6916505	Case	Staphylococcus aureus	0.973384
metagenome_6916505	Case	Klebsiella pneumoniae	0.835357
metagenome_6916505	Case	Shigella flexneri	0.427569
metagenome_6916505	Case	Saccharomyces cerevisiae	0.427569
metagenome_6916505	Case	Bifidobacterium breve	0.254024
metagenome_6916505	Case	Shigella boydii	0.215358
metagenome_6916505	Case	Bifidobacterium longum	0.133531
metagenome_6916505	Case	Bacteroides fragilis	0.133531
metagenome_6916505	Case	Corynebacterium tuberculostearicum	0.128586
metagenome_6916505	Case	Shigella dysenteriae	0.0795792
metagenome_6916505	Case	Phocaeicola dorei	0.060696
metagenome_6916505	Case	Prevotella buccalis	0.0593472
metagenome_6916505	Case	Spirometra erinaceieuropaei	0.0440608
metagenome_6916505	Case	Megamonas funiformis	0.0436112
metagenome_6916505	Case	Pan troglodytes	0.0422624
metagenome_6916505	Case	Gari tellinella	0.0409136
metagenome_6916506	Case	Escherichia coli	88.1493
metagenome_6916506	Case	Homo sapiens	3.65719
metagenome_6916506	Case	Shigella flexneri	1.11734
metagenome_6916506	Case	Bacteriophage sp.	1.03661
metagenome_6916506	Case	Salmonella enterica	0.790781
metagenome_6916506	Case	Prevotella buccalis	0.405569
metagenome_6916506	Case	Bifidobacterium pseudocatenulatum	0.372619
metagenome_6916506	Case	Veillonella parvula	0.318797
metagenome_6916506	Case	Bifidobacterium breve	0.292403
metagenome_6916506	Case	Salmonella phage D10	0.269632
metagenome_6916506	Case	Shigella boydii	0.251863
metagenome_6916506	Case	Siphoviridae sp.	0.245825
metagenome_6916506	Case	Klebsiella pneumoniae	0.178892
metagenome_6916506	Case	Streptococcus pasteurianus	0.171819
metagenome_6916506	Case	Shigella dysenteriae	0.106438
metagenome_6916506	Case	Skatevirus skate	0.0921198
metagenome_6916506	Case	Shigella sonnei	0.0641733
metagenome_6916506	Case	Skatevirus KFSSE2	0.0564104
metagenome_6916506	Case	Segzyvirus segz1	0.0548579
metagenome_6916506	Case	Gryllus bimaculatus	0.0434723
metagenome_6916507	Case	Bifidobacterium longum	15.7564
metagenome_6916507	Case	Salmonella enterica	12.8113
metagenome_6916507	Case	Phocaeicola vulgatus	9.97606
metagenome_6916507	Case	Homo sapiens	7.17177
metagenome_6916507	Case	Bacteroides uniformis	6.68759
metagenome_6916507	Case	Herelleviridae sp.	2.34116
metagenome_6916507	Case	Bacteroides fragilis	1.64758
metagenome_6916507	Case	uncultured bacterium	1.5701
metagenome_6916507	Case	Faecalibacterium prausnitzii	1.02974
metagenome_6916507	Case	Siphoviridae sp.	0.680467
metagenome_6916507	Case	Bifidobacterium breve	0.646803
metagenome_6916507	Case	Escherichia coli	0.612396
metagenome_6916507	Case	Fusobacterium mortiferum	0.503729
metagenome_6916507	Case	[Clostridium] innocuum	0.409914
metagenome_6916507	Case	Enterobacter hormaechei	0.400013
metagenome_6916507	Case	Clostridioides difficile	0.264612
metagenome_6916507	Case	Bacteroides sp. HF-162	0.237384
metagenome_6916507	Case	Phocaeicola dorei	0.217086
metagenome_6916507	Case	Veillonella dispar	0.177233
metagenome_6916507	Case	Bacteroides humanifaecis	0.175253
metagenome_6916508	Case	Klebsiella sp. KP20-425-1	52.4969
metagenome_6916508	Case	Klebsiella pneumoniae	30.1137
metagenome_6916508	Case	Acinetobacter baumannii	7.61817
metagenome_6916508	Case	Citrobacter sp. RHBSTW-00053	7.04996
metagenome_6916508	Case	Escherichia coli	0.656243
metagenome_6916508	Case	Candida albicans	0.388221
metagenome_6916508	Case	Candida tropicalis	0.291948
metagenome_6916508	Case	Klebsiella variicola	0.100996
metagenome_6916508	Case	Enterococcus faecalis	0.0804175
metagenome_6916508	Case	Streptococcus salivarius	0.0782349
metagenome_6916508	Case	Salmonella enterica	0.077813
metagenome_6916508	Case	Enterobacter hormaechei	0.0775608
metagenome_6916508	Case	Rothia mucilaginosa	0.0697337
metagenome_6916508	Case	Klebsiella quasipneumoniae	0.0590682
metagenome_6916508	Case	Streptococcus macedonicus	0.0578256
metagenome_6916508	Case	Homo sapiens	0.0515666
metagenome_6916508	Case	Enterobacter kobei	0.049517
metagenome_6916508	Case	Streptococcus gallolyticus	0.0490951
metagenome_6916508	Case	Streptococcus thermophilus	0.0477058
metagenome_6916508	Case	Limosilactobacillus fermentum	0.0420979
metagenome_6916509	Case	Bifidobacterium longum	55.8822
metagenome_6916509	Case	Salmonella enterica	22.3368
metagenome_6916509	Case	Limosilactobacillus fermentum	4.45215
metagenome_6916509	Case	Streptococcus pasteurianus	3.81029
metagenome_6916509	Case	Bifidobacterium breve	2.24064
metagenome_6916509	Case	Veillonella parvula	2.11625
metagenome_6916509	Case	Limosilactobacillus oris	1.61208
metagenome_6916509	Case	Streptococcus salivarius	1.19179
metagenome_6916509	Case	Staphylococcus aureus	1.02743
metagenome_6916509	Case	Streptococcus gallolyticus	0.625718
metagenome_6916509	Case	Siphoviridae sp.	0.585029
metagenome_6916509	Case	Streptococcus lutetiensis	0.474541
metagenome_6916509	Case	Homo sapiens	0.314224
metagenome_6916509	Case	Streptococcus vestibularis	0.198478
metagenome_6916509	Case	Streptococcus thermophilus	0.18417
metagenome_6916509	Case	Limosilactobacillus vaginalis	0.118184
metagenome_6916509	Case	Bifidobacterium bifidum	0.0994983
metagenome_6916509	Case	Streptococcus equinus	0.0955265
metagenome_6916509	Case	Streptococcus sp. FDAARGOS_192	0.0825278
metagenome_6916509	Case	Bifidobacterium catenulatum	0.0775856
metagenome_6916510	Case	Bifidobacterium longum	46.4771
metagenome_6916510	Case	Bacteroides fragilis	23.8044
metagenome_6916510	Case	Escherichia coli	11.4336
metagenome_6916510	Case	Megamonas funiformis	3.93692
metagenome_6916510	Case	Bifidobacterium breve	1.59564
metagenome_6916510	Case	Bifidobacteriaceae bacterium	0.875873
metagenome_6916510	Case	Streptococcus salivarius	0.853636
metagenome_6916510	Case	Akkermansia muciniphila	0.652478
metagenome_6916510	Case	Acidaminococcus intestini	0.514589
metagenome_6916510	Case	Enterococcus raffinosus	0.492324
metagenome_6916510	Case	Streptococcus lactarius	0.447808
metagenome_6916510	Case	Erysipelatoclostridium ramosum	0.390391
metagenome_6916510	Case	Shigella flexneri	0.272812
metagenome_6916510	Case	Megamonas hypermegale	0.23468
metagenome_6916510	Case	Streptococcus thermophilus	0.207043
metagenome_6916510	Case	Siphoviridae sp.	0.202563
metagenome_6916510	Case	Bifidobacterium bifidum	0.135362
metagenome_6916510	Case	Myoviridae sp.	0.131009
metagenome_6916510	Case	[Clostridium] symbiosum	0.124812
metagenome_6916510	Case	Streptococcus sp. FDAARGOS_192	0.107606
metagenome_6916511	Case	Staphylococcus haemolyticus	84.8413
metagenome_6916511	Case	Enterococcus faecium	2.37988
metagenome_6916511	Case	Homo sapiens	2.11115
metagenome_6916511	Case	Salmonella enterica	1.82007
metagenome_6916511	Case	Streptococcus sp. LPB0220	1.08661
metagenome_6916511	Case	Streptococcus parasanguinis	0.750282
metagenome_6916511	Case	Staphylococcus aureus	0.700967
metagenome_6916511	Case	Haemophilus sp. oral taxon 036	0.695116
metagenome_6916511	Case	Haemophilus seminalis	0.686862
metagenome_6916511	Case	Haemophilus haemolyticus	0.63483
metagenome_6916511	Case	Streptococcus oralis	0.403926
metagenome_6916511	Case	Streptococcus sp. ZB199	0.313027
metagenome_6916511	Case	Bifidobacterium breve	0.286802
metagenome_6916511	Case	Haemophilus influenzae	0.210739
metagenome_6916511	Case	Corynebacterium tuberculostearicum	0.189529
metagenome_6916511	Case	Streptococcus australis	0.129139
metagenome_6916511	Case	Streptococcus mitis	0.120676
metagenome_6916511	Case	Staphylococcus hominis	0.113362
metagenome_6916511	Case	Escherichia coli	0.103332
metagenome_6916511	Case	Streptococcus lactarius	0.0943468
metagenome_6916512	Case	Escherichia coli	93.7888
metagenome_6916512	Case	Streptococcus pasteurianus	1.31917
metagenome_6916512	Case	Bacteroides fragilis	1.23128
metagenome_6916512	Case	Klebsiella pneumoniae	0.802519
metagenome_6916512	Case	Streptococcus gallolyticus	0.261358
metagenome_6916512	Case	Enterococcus faecalis	0.156913
metagenome_6916512	Case	Fusobacterium mortiferum	0.143946
metagenome_6916512	Case	Finegoldia magna	0.14105
metagenome_6916512	Case	Shigella flexneri	0.104578
metagenome_6916512	Case	Salmonella enterica	0.089136
metagenome_6916512	Case	Veillonella atypica	0.0769344
metagenome_6916512	Case	Anaerococcus obesiensis	0.0653273
metagenome_6916512	Case	Anaerococcus vaginalis	0.0571689
metagenome_6916512	Case	Prevotella buccalis	0.0517401
metagenome_6916512	Case	Klebsiella quasipneumoniae	0.0506309
metagenome_6916512	Case	Prevotella melaninogenica	0.0458116
metagenome_6916512	Case	Escherichia albertii	0.045558
metagenome_6916512	Case	Homo sapiens	0.0451605
metagenome_6916512	Case	Shigella boydii	0.0388723
metagenome_6916512	Case	Enterococcus avium	0.0364305
metagenome_6916513	Case	Escherichia coli	60.0747
metagenome_6916513	Case	Streptococcus salivarius	10.4255
metagenome_6916513	Case	Haemophilus parainfluenzae	7.89197
metagenome_6916513	Case	Streptococcus sp. LPB0220	3.06926
metagenome_6916513	Case	Salmonella enterica	2.81719
metagenome_6916513	Case	Streptococcus parasanguinis	2.24659
metagenome_6916513	Case	Fusobacterium mortiferum	1.50087
metagenome_6916513	Case	Streptococcus sp. ZB199	0.962322
metagenome_6916513	Case	Streptococcus sp. FDAARGOS_192	0.855147
metagenome_6916513	Case	Acinetobacter baumannii	0.727522
metagenome_6916513	Case	Rothia mucilaginosa	0.725058
metagenome_6916513	Case	Homo sapiens	0.510559
metagenome_6916513	Case	Bifidobacterium longum	0.497233
metagenome_6916513	Case	Veillonella atypica	0.47797
metagenome_6916513	Case	Neisseria subflava	0.461824
metagenome_6916513	Case	Enterococcus faecium	0.299325
metagenome_6916513	Case	Siphoviridae sp.	0.2887
metagenome_6916513	Case	Streptococcus oralis	0.272821
metagenome_6916513	Case	Streptococcus lactarius	0.227351
metagenome_6916513	Case	Veillonella parvula	0.213371
metagenome_6916514	Case	Klebsiella pneumoniae	74.7829
metagenome_6916514	Case	Salmonella enterica	16.5241
metagenome_6916514	Case	Bifidobacterium longum	5.33178
metagenome_6916514	Case	Enterococcus faecalis	0.998371
metagenome_6916514	Case	Escherichia coli	0.677068
metagenome_6916514	Case	Bifidobacterium breve	0.361071
metagenome_6916514	Case	Acinetobacter baumannii	0.174689
metagenome_6916514	Case	Schaalia odontolytica	0.127449
metagenome_6916514	Case	Salmonella bongori	0.118903
metagenome_6916514	Case	unidentified plasmid	0.112275
metagenome_6916514	Case	Klebsiella variicola	0.0665976
metagenome_6916514	Case	Klebsiella quasipneumoniae	0.063219
metagenome_6916514	Case	Salmonella sp.	0.0598539
metagenome_6916514	Case	Parabacteroides distasonis	0.0588297
metagenome_6916514	Case	Siphoviridae sp.	0.0375283
metagenome_6916514	Case	Streptococcus salivarius	0.0314911
metagenome_6916514	Case	Bifidobacteriaceae bacterium	0.0256349
metagenome_6916514	Case	Bifidobacterium catenulatum	0.0228415
metagenome_6916514	Case	Yersinia pestis	0.013008
metagenome_6916514	Case	Enterobacter hormaechei	0.0127501
metagenome_6916515	Case	Escherichia coli	78.7501
metagenome_6916515	Case	Homo sapiens	16.3154
metagenome_6916515	Case	Bifidobacterium breve	0.334635
metagenome_6916515	Case	Bacteroides fragilis	0.247339
metagenome_6916515	Case	Klebsiella pneumoniae	0.185784
metagenome_6916515	Case	Bifidobacterium longum	0.17795
metagenome_6916515	Case	Salmonella enterica	0.172354
metagenome_6916515	Case	Phocaeicola dorei	0.141017
metagenome_6916515	Case	Spirometra erinaceieuropaei	0.139898
metagenome_6916515	Case	[Ruminococcus] gnavus	0.111918
metagenome_6916515	Case	Staphylococcus epidermidis	0.105203
metagenome_6916515	Case	Megamonas funiformis	0.0906537
metagenome_6916515	Case	Pan troglodytes	0.0850578
metagenome_6916515	Case	Prevotella buccalis	0.0772235
metagenome_6916515	Case	Lactobacillus acidophilus	0.0637934
metagenome_6916515	Case	Finegoldia magna	0.0626742
metagenome_6916515	Case	Pan paniscus	0.0604358
metagenome_6916515	Case	Enterococcus faecium	0.0514824
metagenome_6916515	Case	Streptococcus salivarius	0.049244
metagenome_6916515	Case	Anaerococcus obesiensis	0.0481248
metagenome_6916516	Case	Escherichia coli	61.2991
metagenome_6916516	Case	Salmonella enterica	14.2557
metagenome_6916516	Case	Bacteroides fragilis	3.87513
metagenome_6916516	Case	Streptococcus salivarius	1.28796
metagenome_6916516	Case	Bifidobacterium catenulatum	1.11702
metagenome_6916516	Case	Phocaeicola vulgatus	1.03518
metagenome_6916516	Case	Bacteroides humanifaecis	0.83675
metagenome_6916516	Case	Klebsiella pneumoniae	0.809305
metagenome_6916516	Case	Bifidobacterium breve	0.774383
metagenome_6916516	Case	Megamonas funiformis	0.718022
metagenome_6916516	Case	Bifidobacterium longum	0.661496
metagenome_6916516	Case	Veillonella sp. S12025-13	0.562769
metagenome_6916516	Case	Faecalibacterium prausnitzii	0.525922
metagenome_6916516	Case	Bacteroides sp. CACC 737	0.521054
metagenome_6916516	Case	Shigella flexneri	0.500042
metagenome_6916516	Case	Bacteroides sp. A1C1	0.480592
metagenome_6916516	Case	Bacteroides sp. HF-162	0.427407
metagenome_6916516	Case	Veillonella nakazawae	0.420322
metagenome_6916516	Case	Schaalia odontolytica	0.389196
metagenome_6916516	Case	Bifidobacterium pseudocatenulatum	0.335391
metagenome_6916517	Case	Escherichia coli	82.8238
metagenome_6916517	Case	Homo sapiens	5.9728
metagenome_6916517	Case	Enterococcus faecalis	3.84851
metagenome_6916517	Case	Salmonella enterica	2.56154
metagenome_6916517	Case	Acinetobacter baumannii	2.10284
metagenome_6916517	Case	Bifidobacterium longum	0.473441
metagenome_6916517	Case	Klebsiella pneumoniae	0.455348
metagenome_6916517	Case	Shigella flexneri	0.252301
metagenome_6916517	Case	Escherichia fergusonii	0.155468
metagenome_6916517	Case	Bifidobacterium breve	0.104874
metagenome_6916517	Case	Acinetobacter nosocomialis	0.0871159
metagenome_6916517	Case	Enterococcus faecium	0.0743836
metagenome_6916517	Case	Shigella boydii	0.0579656
metagenome_6916517	Case	Bacteroides fragilis	0.0569604
metagenome_6916517	Case	Spirometra erinaceieuropaei	0.038532
metagenome_6916517	Case	Phocaeicola dorei	0.0325009
metagenome_6916517	Case	Pan troglodytes	0.0308256
metagenome_6916517	Case	Shigella sonnei	0.0294854
metagenome_6916517	Case	Megamonas funiformis	0.0281451
metagenome_6916517	Case	Shigella dysenteriae	0.0251296
metagenome_6916518	Case	Escherichia coli	40.8253
metagenome_6916518	Case	Lactobacillus acidophilus	31.4501
metagenome_6916518	Case	Klebsiella pneumoniae	19.4306
metagenome_6916518	Case	Streptococcus salivarius	2.17558
metagenome_6916518	Case	Shigella flexneri	0.818559
metagenome_6916518	Case	Salmonella enterica	0.678318
metagenome_6916518	Case	Klebsiella quasipneumoniae	0.55688
metagenome_6916518	Case	Streptococcus thermophilus	0.352182
metagenome_6916518	Case	Streptococcus sp. FDAARGOS_192	0.349053
metagenome_6916518	Case	Shigella boydii	0.232431
metagenome_6916518	Case	Streptococcus vestibularis	0.202304
metagenome_6916518	Case	Streptococcus equinus	0.175901
metagenome_6916518	Case	Shigella dysenteriae	0.175781
metagenome_6916518	Case	Enterobacter hormaechei	0.16216
metagenome_6916518	Case	Enterobacter cloacae	0.141431
metagenome_6916518	Case	Punavirus P1	0.104649
metagenome_6916518	Case	Shigella sonnei	0.101174
metagenome_6916518	Case	Yersinia pestis	0.0736848
metagenome_6916518	Case	Streptococcus lactarius	0.0715285
metagenome_6916518	Case	Enterobacter roggenkampii	0.0698353
metagenome_6916519	Case	Bacteroides fragilis	27.7883
metagenome_6916519	Case	Escherichia coli	23.4511
metagenome_6916519	Case	Fusobacterium mortiferum	17.0561
metagenome_6916519	Case	Streptococcus pasteurianus	5.33267
metagenome_6916519	Case	Phocaeicola vulgatus	5.30576
metagenome_6916519	Case	Bacteroides sp. ZJ-18	4.80347
metagenome_6916519	Case	Bifidobacterium longum	1.95249
metagenome_6916519	Case	Bifidobacterium pseudocatenulatum	0.986838
metagenome_6916519	Case	Sutterella wadsworthensis	0.948694
metagenome_6916519	Case	Streptococcus gallolyticus	0.474586
metagenome_6916519	Case	Streptococcus lutetiensis	0.458534
metagenome_6916519	Case	Siphoviridae sp.	0.351754
metagenome_6916519	Case	uncultured bacterium	0.348168
metagenome_6916519	Case	Phocaeicola dorei	0.335492
metagenome_6916519	Case	[Ruminococcus] gnavus	0.261027
metagenome_6916519	Case	Homo sapiens	0.2455
metagenome_6916519	Case	Bifidobacterium breve	0.23953
metagenome_6916519	Case	Bacteroides ovatus	0.191444
metagenome_6916519	Case	Bacteroides sp. HF-162	0.145204
metagenome_6916519	Case	Herelleviridae sp.	0.133837
metagenome_6916520	Case	Escherichia coli	58.9096
metagenome_6916520	Case	Megamonas funiformis	33.972
metagenome_6916520	Case	Megamonas hypermegale	2.08235
metagenome_6916520	Case	Erysipelatoclostridium ramosum	1.2774
metagenome_6916520	Case	Streptococcus salivarius	0.485209
metagenome_6916520	Case	[Ruminococcus] gnavus	0.301176
metagenome_6916520	Case	Myoviridae sp.	0.294676
metagenome_6916520	Case	Siphoviridae sp.	0.141982
metagenome_6916520	Case	Streptococcus thermophilus	0.137903
metagenome_6916520	Case	Faecalibacterium prausnitzii	0.136482
metagenome_6916520	Case	Bifidobacterium animalis	0.117248
metagenome_6916520	Case	Homo sapiens	0.115827
metagenome_6916520	Case	Bacteriophage sp.	0.0972809
metagenome_6916520	Case	[Clostridium] innocuum	0.0825112
metagenome_6916520	Case	Shigella flexneri	0.0599108
metagenome_6916520	Case	Streptococcus sp. FDAARGOS_192	0.0427514
metagenome_6916520	Case	uncultured bacterium	0.0300514
metagenome_6916520	Case	Anopheles gambiae	0.0270855
metagenome_6916520	Case	Shigella boydii	0.0198479
metagenome_6916520	Case	Klebsiella pneumoniae	0.0187341
metagenome_6916521	Case	Bifidobacterium breve	56.9068
metagenome_6916521	Case	Klebsiella pneumoniae	18.9091
metagenome_6916521	Case	Escherichia coli	3.29918
metagenome_6916521	Case	Streptococcus salivarius	2.48633
metagenome_6916521	Case	[Ruminococcus] gnavus	2.33958
metagenome_6916521	Case	Salmonella enterica	2.18225
metagenome_6916521	Case	Enterococcus faecium	1.85491
metagenome_6916521	Case	Bifidobacterium longum	1.73719
metagenome_6916521	Case	Bacteroides fragilis	1.37838
metagenome_6916521	Case	Prevotella oris	1.02046
metagenome_6916521	Case	Goslarvirus goslar	0.704242
metagenome_6916521	Case	Siphoviridae sp.	0.50799
metagenome_6916521	Case	Veillonella atypica	0.500084
metagenome_6916521	Case	Streptococcus thermophilus	0.32226
metagenome_6916521	Case	Prevotella veroralis	0.289209
metagenome_6916521	Case	Eggerthella lenta	0.221113
metagenome_6916521	Case	Myoviridae sp.	0.218945
metagenome_6916521	Case	Streptococcus sp. FDAARGOS_192	0.212059
metagenome_6916521	Case	Streptococcus equinus	0.208796
metagenome_6916521	Case	Streptococcus vestibularis	0.203149
metagenome_6916522	Case	Escherichia coli	87.0004
metagenome_6916522	Case	Shigella flexneri	5.16044
metagenome_6916522	Case	Salmonella enterica	1.9281
metagenome_6916522	Case	Homo sapiens	1.81511
metagenome_6916522	Case	Klebsiella pneumoniae	1.12814
metagenome_6916522	Case	Shigella boydii	0.694252
metagenome_6916522	Case	Shigella dysenteriae	0.484896
metagenome_6916522	Case	Bifidobacterium longum	0.388309
metagenome_6916522	Case	Streptococcus pasteurianus	0.16725
metagenome_6916522	Case	Shigella sonnei	0.132198
metagenome_6916522	Case	Saccharomyces cerevisiae	0.131695
metagenome_6916522	Case	Staphylococcus hominis	0.112041
metagenome_6916522	Case	Bifidobacterium breve	0.0728463
metagenome_6916522	Case	Corynebacterium tuberculostearicum	0.0477057
metagenome_6916522	Case	Staphylococcus haemolyticus	0.0317478
metagenome_6916522	Case	Escherichia marmotae	0.0271004
metagenome_6916522	Case	Siphoviridae sp.	0.0253646
metagenome_6916522	Case	Bacteroides fragilis	0.0217811
metagenome_6916522	Case	Anopheles gambiae	0.0213332
metagenome_6916522	Case	synthetic construct	0.0193174
metagenome_6916523	Case	Bacteroides fragilis	59.876
metagenome_6916523	Case	Escherichia coli	7.8937
metagenome_6916523	Case	Haemophilus parainfluenzae	5.81442
metagenome_6916523	Case	Bacteroides thetaiotaomicron	3.22924
metagenome_6916523	Case	Klebsiella pneumoniae	2.97821
metagenome_6916523	Case	Morganella morganii	2.8265
metagenome_6916523	Case	Salmonella enterica	1.53079
metagenome_6916523	Case	Klebsiella phage VLCpiP4a	0.520162
metagenome_6916523	Case	Klebsiella quasipneumoniae	0.441484
metagenome_6916523	Case	uncultured bacterium	0.432496
metagenome_6916523	Case	Podoviridae sp.	0.430199
metagenome_6916523	Case	Sutterella megalosphaeroides	0.333733
metagenome_6916523	Case	Veillonella parvula	0.270781
metagenome_6916523	Case	Klebsiella phage VLCpiP4b	0.269602
metagenome_6916523	Case	Enterobacter roggenkampii	0.214172
metagenome_6916523	Case	Parabacteroides distasonis	0.208995
metagenome_6916523	Case	Citrobacter sp. MGH105	0.189427
metagenome_6916523	Case	Anopheles gambiae	0.178378
metagenome_6916523	Case	Homo sapiens	0.166627
metagenome_6916523	Case	Enterococcus avium	0.161938
metagenome_6916524	Case	Escherichia coli	73.0118
metagenome_6916524	Case	Salmonella enterica	11.6643
metagenome_6916524	Case	Phocaeicola vulgatus	6.15168
metagenome_6916524	Case	Klebsiella pneumoniae	1.58593
metagenome_6916524	Case	Erysipelatoclostridium ramosum	1.19696
metagenome_6916524	Case	Bacteroides uniformis	0.89641
metagenome_6916524	Case	Bacteriophage sp.	0.428446
metagenome_6916524	Case	Veillonella atypica	0.413435
metagenome_6916524	Case	Haemophilus parainfluenzae	0.285942
metagenome_6916524	Case	Bifidobacterium longum	0.27156
metagenome_6916524	Case	Hungatella hathewayi	0.238526
metagenome_6916524	Case	Clostridioides difficile	0.192827
metagenome_6916524	Case	Parabacteroides merdae	0.185494
metagenome_6916524	Case	Citrobacter portucalensis	0.164878
metagenome_6916524	Case	Bacteroides caccae	0.158306
metagenome_6916524	Case	Streptococcus salivarius	0.150015
metagenome_6916524	Case	Fusobacterium pseudoperiodonticum	0.146704
metagenome_6916524	Case	Veillonella dispar	0.144335
metagenome_6916524	Case	Siphoviridae sp.	0.141285
metagenome_6916524	Case	Phocaeicola dorei	0.130459
metagenome_6916525	Case	Enterococcus faecium	41.2237
metagenome_6916525	Case	Streptococcus thermophilus	18.4858
metagenome_6916525	Case	Enterococcus lactis	12.0818
metagenome_6916525	Case	Gordonia otitidis	2.20728
metagenome_6916525	Case	Streptococcus salivarius	2.19632
metagenome_6916525	Case	Bifidobacterium animalis	2.16195
metagenome_6916525	Case	Schaalia odontolytica	1.32115
metagenome_6916525	Case	Enterococcus sp. DA9	0.836053
metagenome_6916525	Case	Streptococcus mitis	0.676748
metagenome_6916525	Case	Streptococcus sp. LPB0220	0.665079
metagenome_6916525	Case	Rothia mucilaginosa	0.509939
metagenome_6916525	Case	Bifidobacterium sp. KRGSERBCFTRI	0.503575
metagenome_6916525	Case	Enterococcus durans	0.467307
metagenome_6916525	Case	Enterococcus faecalis	0.463321
metagenome_6916525	Case	Alkalihalobacillus clausii	0.418604
metagenome_6916525	Case	Streptococcus parasanguinis	0.374594
metagenome_6916525	Case	[Ruminococcus] gnavus	0.363125
metagenome_6916525	Case	Bifidobacterium longum	0.335944
metagenome_6916525	Case	Escherichia coli	0.282598
metagenome_6916525	Case	Rothia kristinae	0.269048
ERR9904448	Control	Bifidobacterium longum	17.2852
ERR9904448	Control	Phocaeicola dorei	9.29364
ERR9904448	Control	Anaerostipes hadrus	7.75079
ERR9904448	Control	Bifidobacterium catenulatum	7.55028
ERR9904448	Control	Bacteroides uniformis	6.9449
ERR9904448	Control	Blautia wexlerae	6.08049
ERR9904448	Control	[Ruminococcus] gnavus	4.85482
ERR9904448	Control	Bifidobacterium pseudocatenulatum	3.56097
ERR9904448	Control	Bacteroides thetaiotaomicron	2.8969
ERR9904448	Control	Collinsella aerofaciens	2.8036
ERR9904448	Control	Faecalibacterium prausnitzii	1.81978
ERR9904448	Control	Megasphaera elsdenii	1.77134
ERR9904448	Control	[Ruminococcus] torques	1.18353
ERR9904448	Control	Sellimonas intestinalis	1.05848
ERR9904448	Control	Bifidobacterium breve	0.785573
ERR9904448	Control	Siphoviridae sp.	0.654772
ERR9904448	Control	Roseburia intestinalis	0.640585
ERR9904448	Control	Flavonifractor plautii	0.576871
ERR9904448	Control	Eggerthella lenta	0.454434
ERR9904448	Control	uncultured bacterium	0.449551
ERR9904449	Control	Bifidobacterium longum	20.0176
ERR9904449	Control	Phocaeicola vulgatus	7.71969
ERR9904449	Control	Bacteroides humanifaecis	6.41036
ERR9904449	Control	Bifidobacterium catenulatum	6.13796
ERR9904449	Control	Bifidobacterium bifidum	6.02928
ERR9904449	Control	Anaerostipes hadrus	4.87365
ERR9904449	Control	Bacteroides stercoris	3.60453
ERR9904449	Control	Bifidobacterium pseudocatenulatum	3.37717
ERR9904449	Control	Blautia wexlerae	2.29657
ERR9904449	Control	[Ruminococcus] torques	1.95462
ERR9904449	Control	Bifidobacterium breve	1.62153
ERR9904449	Control	Bacteroides thetaiotaomicron	1.58844
ERR9904449	Control	Megamonas funiformis	1.54335
ERR9904449	Control	Megasphaera elsdenii	1.40518
ERR9904449	Control	[Ruminococcus] gnavus	1.30928
ERR9904449	Control	Oscillospiraceae bacterium	1.15842
ERR9904449	Control	Sellimonas intestinalis	1.13709
ERR9904449	Control	Bacteroides fragilis	1.09202
ERR9904449	Control	Faecalibacterium prausnitzii	1.01697
ERR9904449	Control	Bacteroides sp. HF-162	0.775315
ERR9904450	Control	Bifidobacterium bifidum	22.5625
ERR9904450	Control	Bifidobacterium pseudocatenulatum	10.1907
ERR9904450	Control	Bifidobacterium longum	9.59952
ERR9904450	Control	Oscillospiraceae bacterium	9.03721
ERR9904450	Control	Escherichia coli	6.87526
ERR9904450	Control	Streptococcus lutetiensis	5.17576
ERR9904450	Control	Collinsella aerofaciens	4.82358
ERR9904450	Control	[Ruminococcus] torques	4.76794
ERR9904450	Control	Streptococcus pasteurianus	4.1969
ERR9904450	Control	Blautia wexlerae	1.70473
ERR9904450	Control	Enterococcus faecalis	1.54607
ERR9904450	Control	Veillonella parvula	1.42683
ERR9904450	Control	Bifidobacterium breve	1.14197
ERR9904450	Control	Clostridiaceae bacterium	0.898926
ERR9904450	Control	Dorea formicigenerans	0.812884
ERR9904450	Control	Streptococcus gallolyticus	0.593139
ERR9904450	Control	Lachnospiraceae bacterium	0.585563
ERR9904450	Control	Siphoviridae sp.	0.57762
ERR9904450	Control	Streptococcus thermophilus	0.539439
ERR9904450	Control	Erysipelatoclostridium ramosum	0.359153
ERR9904451	Control	Bacteroides uniformis	9.99067
ERR9904451	Control	Blautia wexlerae	8.58316
ERR9904451	Control	Bacteroides fragilis	4.60634
ERR9904451	Control	Alistipes onderdonkii	3.99303
ERR9904451	Control	Streptococcus salivarius	2.58616
ERR9904451	Control	Anaerobutyricum hallii	2.56517
ERR9904451	Control	Parabacteroides distasonis	2.54721
ERR9904451	Control	Bifidobacterium pseudocatenulatum	2.1267
ERR9904451	Control	Phocaeicola vulgatus	1.81029
ERR9904451	Control	Siphoviridae sp.	1.65723
ERR9904451	Control	Roseburia intestinalis	1.57648
ERR9904451	Control	Akkermansia muciniphila	1.55971
ERR9904451	Control	Streptococcus thermophilus	1.4608
ERR9904451	Control	Collinsella aerofaciens	1.35679
ERR9904451	Control	[Ruminococcus] gnavus	1.17215
ERR9904451	Control	Anaerostipes hadrus	0.994714
ERR9904451	Control	uncultured bacterium	0.94799
ERR9904451	Control	[Ruminococcus] torques	0.829237
ERR9904451	Control	Dorea longicatena	0.808962
ERR9904451	Control	Bacteroides xylanisolvens	0.771801
ERR9904456	Control	Bifidobacterium breve	15.406
ERR9904456	Control	[Ruminococcus] gnavus	14.9471
ERR9904456	Control	Escherichia coli	14.8504
ERR9904456	Control	Erysipelatoclostridium ramosum	6.37549
ERR9904456	Control	Bacteroides fragilis	3.9577
ERR9904456	Control	Bacteroides xylanisolvens	2.40094
ERR9904456	Control	Lachnospiraceae bacterium	1.65844
ERR9904456	Control	Bacteroides sp. ZJ-18	1.44604
ERR9904456	Control	Blautia argi	1.09436
ERR9904456	Control	Bacteroides sp. PHL 2737	0.975762
ERR9904456	Control	[Clostridium] innocuum	0.867482
ERR9904456	Control	Akkermansia muciniphila	0.842111
ERR9904456	Control	Bifidobacterium longum	0.798648
ERR9904456	Control	Enterocloster bolteae	0.774532
ERR9904456	Control	Streptococcus salivarius	0.745597
ERR9904456	Control	Clostridioides difficile	0.687023
ERR9904456	Control	uncultured bacterium	0.627097
ERR9904456	Control	Siphoviridae sp.	0.583415
ERR9904456	Control	Bacteroides ovatus	0.471863
ERR9904456	Control	Eggerthella lenta	0.460906
ERR9904457	Control	[Ruminococcus] gnavus	7.99593
ERR9904457	Control	Klebsiella pneumoniae	5.61405
ERR9904457	Control	Streptococcus pasteurianus	5.17264
ERR9904457	Control	Enterobacter hormaechei	4.65272
ERR9904457	Control	Enterobacter sp. BIDMC100	4.3949
ERR9904457	Control	Anaerostipes hadrus	2.83075
ERR9904457	Control	Bacteroides fragilis	2.06288
ERR9904457	Control	Bifidobacterium longum	1.78529
ERR9904457	Control	unidentified plasmid	1.6506
ERR9904457	Control	Phocaeicola vulgatus	1.52697
ERR9904457	Control	Siphoviridae sp.	1.48712
ERR9904457	Control	Bacteroides thetaiotaomicron	1.47627
ERR9904457	Control	Faecalibacterium prausnitzii	1.46702
ERR9904457	Control	Collinsella aerofaciens	1.36559
ERR9904457	Control	Enterobacter sp. JBIWA005	1.23396
ERR9904457	Control	Parabacteroides distasonis	1.21257
ERR9904457	Control	[Clostridium] innocuum	1.07116
ERR9904457	Control	Bacteroides uniformis	0.789955
ERR9904457	Control	[Ruminococcus] torques	0.788643
ERR9904457	Control	Dorea formicigenerans	0.780749
ERR9904458	Control	[Ruminococcus] gnavus	12.7827
ERR9904458	Control	Megamonas funiformis	11.4743
ERR9904458	Control	Phocaeicola vulgatus	9.77246
ERR9904458	Control	Faecalibacterium prausnitzii	6.82514
ERR9904458	Control	Bifidobacterium longum	6.14764
ERR9904458	Control	Bacteroides uniformis	3.88319
ERR9904458	Control	Streptococcus salivarius	3.82429
ERR9904458	Control	Bacteroides thetaiotaomicron	2.62684
ERR9904458	Control	Bacteroides xylanisolvens	2.16357
ERR9904458	Control	Veillonella atypica	1.84257
ERR9904458	Control	Bacteroides caccae	1.4765
ERR9904458	Control	Parabacteroides merdae	1.4096
ERR9904458	Control	Siphoviridae sp.	1.10156
ERR9904458	Control	uncultured bacterium	1.06987
ERR9904458	Control	Anaerostipes hadrus	0.899303
ERR9904458	Control	Megamonas hypermegale	0.835638
ERR9904458	Control	Sellimonas intestinalis	0.745194
ERR9904458	Control	Escherichia coli	0.695512
ERR9904458	Control	Lachnospira eligens	0.599078
ERR9904458	Control	Veillonella dispar	0.555156
ERR9904459	Control	Bacteroides fragilis	60.1519
ERR9904459	Control	[Ruminococcus] gnavus	15.8081
ERR9904459	Control	Klebsiella pneumoniae	5.62968
ERR9904459	Control	Veillonella atypica	2.06181
ERR9904459	Control	Enterocloster bolteae	1.84764
ERR9904459	Control	Escherichia coli	1.30265
ERR9904459	Control	Siphoviridae sp.	0.756604
ERR9904459	Control	Bacteroides ovatus	0.376576
ERR9904459	Control	Haemophilus parainfluenzae	0.363616
ERR9904459	Control	Klebsiella quasipneumoniae	0.255193
ERR9904459	Control	Parabacteroides distasonis	0.252004
ERR9904459	Control	Myoviridae sp.	0.218784
ERR9904459	Control	Prevotella intermedia	0.217084
ERR9904459	Control	Blautia argi	0.203109
ERR9904459	Control	Roseburia intestinalis	0.193733
ERR9904459	Control	Bacteriophage sp.	0.193266
ERR9904459	Control	Enterobacter hormaechei	0.182394
ERR9904459	Control	uncultured bacterium	0.171964
ERR9904459	Control	Streptococcus thermophilus	0.165099
ERR9904459	Control	Enterobacter cloacae	0.147316
ERR9904460	Control	Blautia wexlerae	9.15705
ERR9904460	Control	Anaerostipes hadrus	8.8596
ERR9904460	Control	Oscillospiraceae bacterium	8.40248
ERR9904460	Control	Phocaeicola vulgatus	6.98645
ERR9904460	Control	Bacteroides ovatus	5.82149
ERR9904460	Control	Bifidobacterium longum	4.57906
ERR9904460	Control	Bifidobacterium pseudocatenulatum	3.02695
ERR9904460	Control	Collinsella aerofaciens	2.52133
ERR9904460	Control	Parabacteroides merdae	1.95785
ERR9904460	Control	Megamonas funiformis	1.84046
ERR9904460	Control	[Ruminococcus] torques	1.73587
ERR9904460	Control	Faecalibacterium prausnitzii	1.67439
ERR9904460	Control	Bacteroides caccae	1.39318
ERR9904460	Control	Bifidobacterium bifidum	1.27079
ERR9904460	Control	uncultured bacterium	1.25081
ERR9904460	Control	Bacteriophage sp.	1.18851
ERR9904460	Control	Bacteroides sp. A1C1	1.17978
ERR9904460	Control	Bacteroides thetaiotaomicron	1.05258
ERR9904460	Control	Siphoviridae sp.	0.954456
ERR9904460	Control	Parabacteroides distasonis	0.845365
ERR9904461	Control	Megamonas funiformis	18.1239
ERR9904461	Control	Escherichia coli	17.2172
ERR9904461	Control	Bifidobacterium pseudocatenulatum	7.99465
ERR9904461	Control	Blautia wexlerae	5.0618
ERR9904461	Control	Phocaeicola vulgatus	4.58154
ERR9904461	Control	Bifidobacterium bifidum	3.76764
ERR9904461	Control	Bifidobacterium breve	3.12021
ERR9904461	Control	Collinsella aerofaciens	2.64949
ERR9904461	Control	Megasphaera elsdenii	1.89286
ERR9904461	Control	Acidaminococcus intestini	1.61849
ERR9904461	Control	Siphoviridae sp.	1.26246
ERR9904461	Control	Bifidobacterium catenulatum	1.23148
ERR9904461	Control	Bacteroides uniformis	1.14441
ERR9904461	Control	uncultured bacterium	1.1325
ERR9904461	Control	[Ruminococcus] gnavus	1.12518
ERR9904461	Control	Parabacteroides distasonis	0.959287
ERR9904461	Control	Megamonas hypermegale	0.850757
ERR9904461	Control	Bacteriophage sp.	0.717452
ERR9904461	Control	Streptococcus pasteurianus	0.602343
ERR9904461	Control	Bifidobacterium longum	0.44906
ERR9904462	Control	Bifidobacterium longum	38.3929
ERR9904462	Control	Megamonas funiformis	7.71111
ERR9904462	Control	Klebsiella pneumoniae	7.59573
ERR9904462	Control	Bifidobacterium breve	6.71153
ERR9904462	Control	Enterobacter roggenkampii	5.33485
ERR9904462	Control	Bacteroides fragilis	4.20775
ERR9904462	Control	Collinsella aerofaciens	2.27855
ERR9904462	Control	[Ruminococcus] torques	2.13455
ERR9904462	Control	Bacteroides stercoris	1.98367
ERR9904462	Control	Bacteroides uniformis	1.48582
ERR9904462	Control	Blautia wexlerae	1.25969
ERR9904462	Control	Oscillospiraceae bacterium	1.23575
ERR9904462	Control	[Ruminococcus] gnavus	1.22711
ERR9904462	Control	Sutterella wadsworthensis	0.965138
ERR9904462	Control	Bacteroides ovatus	0.710839
ERR9904462	Control	Bacteroides xylanisolvens	0.553761
ERR9904462	Control	Megamonas hypermegale	0.436724
ERR9904462	Control	Enterobacter hormaechei	0.395079
ERR9904462	Control	Erysipelatoclostridium ramosum	0.381626
ERR9904462	Control	Siphoviridae sp.	0.3791
ERR9904463	Control	Bacteroides fragilis	43.0898
ERR9904463	Control	Bifidobacterium longum	14.4624
ERR9904463	Control	Bacteroides sp. ZJ-18	5.25444
ERR9904463	Control	Bifidobacterium breve	3.93807
ERR9904463	Control	Faecalibacterium prausnitzii	3.4726
ERR9904463	Control	Erysipelatoclostridium ramosum	3.12142
ERR9904463	Control	Blautia sp. SC05B48	2.7369
ERR9904463	Control	Veillonella parvula	2.71267
ERR9904463	Control	Siphoviridae sp.	1.64519
ERR9904463	Control	Sellimonas intestinalis	1.40026
ERR9904463	Control	[Clostridium] innocuum	0.975799
ERR9904463	Control	Escherichia coli	0.874657
ERR9904463	Control	[Ruminococcus] gnavus	0.861607
ERR9904463	Control	Enterocloster bolteae	0.5258
ERR9904463	Control	Intestinibacter bartlettii	0.446736
ERR9904463	Control	Streptococcus pasteurianus	0.421202
ERR9904463	Control	Enterococcus raffinosus	0.401822
ERR9904463	Control	Veillonella atypica	0.393181
ERR9904463	Control	[Clostridium] spiroforme	0.358829
ERR9904463	Control	Clostridium neonatale	0.355575
ERR9904464	Control	[Ruminococcus] gnavus	12.1539
ERR9904464	Control	Megamonas funiformis	8.66434
ERR9904464	Control	Faecalibacterium prausnitzii	5.17854
ERR9904464	Control	Blautia wexlerae	4.49508
ERR9904464	Control	Collinsella aerofaciens	4.0437
ERR9904464	Control	Streptococcus salivarius	3.43464
ERR9904464	Control	Phocaeicola vulgatus	3.14193
ERR9904464	Control	Prevotella copri	2.13588
ERR9904464	Control	Bacteroides caccae	2.0433
ERR9904464	Control	Bifidobacterium pseudocatenulatum	1.94834
ERR9904464	Control	Bacteriophage sp.	1.76966
ERR9904464	Control	Bifidobacterium longum	1.39802
ERR9904464	Control	Anaerobutyricum hallii	1.39099
ERR9904464	Control	Siphoviridae sp.	1.28523
ERR9904464	Control	Roseburia sp. NSJ-69	1.17108
ERR9904464	Control	Parabacteroides distasonis	1.14646
ERR9904464	Control	Escherichia coli	1.12049
ERR9904464	Control	Streptococcus pasteurianus	1.11085
ERR9904464	Control	Anaerostipes hadrus	1.05015
ERR9904464	Control	Intestinibacter bartlettii	1.04314
ERR9904465	Control	Blautia wexlerae	13.2143
ERR9904465	Control	Phocaeicola vulgatus	5.84533
ERR9904465	Control	[Ruminococcus] gnavus	5.11829
ERR9904465	Control	Lachnospiraceae bacterium	4.92865
ERR9904465	Control	[Ruminococcus] torques	2.73243
ERR9904465	Control	Bifidobacterium catenulatum	2.71836
ERR9904465	Control	Collinsella aerofaciens	2.61456
ERR9904465	Control	Anaerostipes hadrus	2.4872
ERR9904465	Control	Bacteroides xylanisolvens	2.09978
ERR9904465	Control	Streptococcus thermophilus	1.72662
ERR9904465	Control	Escherichia coli	1.65241
ERR9904465	Control	Bifidobacterium longum	1.45144
ERR9904465	Control	Sellimonas intestinalis	1.36991
ERR9904465	Control	Streptococcus salivarius	1.33873
ERR9904465	Control	Bacteroides thetaiotaomicron	1.24645
ERR9904465	Control	Siphoviridae sp.	1.21641
ERR9904465	Control	Faecalibacterium prausnitzii	1.20096
ERR9904465	Control	Ruthenibacterium lactatiformans	1.16092
ERR9904465	Control	Parabacteroides distasonis	1.13615
ERR9904465	Control	Bacteroides fragilis	0.898321
ERR9904466	Control	Bacteroides uniformis	8.46338
ERR9904466	Control	Bacteroides intestinalis	5.92349
ERR9904466	Control	Faecalibacterium prausnitzii	3.83054
ERR9904466	Control	Bacteroides thetaiotaomicron	3.19287
ERR9904466	Control	Parabacteroides merdae	2.68291
ERR9904466	Control	Oscillospiraceae bacterium	2.63955
ERR9904466	Control	Phascolarctobacterium faecium	2.52163
ERR9904466	Control	Prevotella copri	2.20517
ERR9904466	Control	Megamonas funiformis	1.59984
ERR9904466	Control	Siphoviridae sp.	1.55192
ERR9904466	Control	uncultured bacterium	1.39593
ERR9904466	Control	Anaerobutyricum hallii	1.20148
ERR9904466	Control	Bifidobacterium pseudocatenulatum	1.17077
ERR9904466	Control	[Ruminococcus] torques	1.12708
ERR9904466	Control	Catenibacterium mitsuokai	1.08333
ERR9904466	Control	[Eubacterium] rectale	1.07921
ERR9904466	Control	Anaerostipes hadrus	0.809075
ERR9904466	Control	Parabacteroides distasonis	0.793411
ERR9904466	Control	Clostridiaceae bacterium	0.763741
ERR9904466	Control	Bacteriophage sp.	0.74325
ERR9904467	Control	Prevotella copri	12.6716
ERR9904467	Control	Megamonas funiformis	5.77967
ERR9904467	Control	Blautia wexlerae	5.07414
ERR9904467	Control	Oscillospiraceae bacterium	4.57788
ERR9904467	Control	Faecalibacterium prausnitzii	3.89645
ERR9904467	Control	Parabacteroides distasonis	3.67436
ERR9904467	Control	Bifidobacterium longum	2.40911
ERR9904467	Control	Phocaeicola vulgatus	2.35129
ERR9904467	Control	Bifidobacterium catenulatum	2.19769
ERR9904467	Control	uncultured bacterium	2.148
ERR9904467	Control	Bifidobacterium bifidum	1.81452
ERR9904467	Control	Siphoviridae sp.	1.7031
ERR9904467	Control	Anaerobutyricum hallii	1.66267
ERR9904467	Control	Bacteriophage sp.	1.60084
ERR9904467	Control	Bacteroides uniformis	1.34386
ERR9904467	Control	Bacteroides caccae	1.31427
ERR9904467	Control	Anaerostipes hadrus	1.13466
ERR9904467	Control	Phocaeicola coprophilus	1.10622
ERR9904467	Control	uncultured organism	1.10405
ERR9904467	Control	Blautia obeum	1.08304
ERR9904468	Control	Phocaeicola dorei	7.6053
ERR9904468	Control	Bacteroides xylanisolvens	6.07059
ERR9904468	Control	Bifidobacterium pseudocatenulatum	5.95483
ERR9904468	Control	Bacteroides uniformis	5.56708
ERR9904468	Control	Bifidobacterium longum	4.92189
ERR9904468	Control	Bacteroides eggerthii	4.4017
ERR9904468	Control	Akkermansia muciniphila	3.92275
ERR9904468	Control	Bacteroides thetaiotaomicron	3.45763
ERR9904468	Control	Escherichia coli	3.42933
ERR9904468	Control	Bifidobacterium breve	2.94102
ERR9904468	Control	Bifidobacterium bifidum	2.70594
ERR9904468	Control	Collinsella aerofaciens	2.70586
ERR9904468	Control	Blautia wexlerae	2.46276
ERR9904468	Control	Anaerostipes hadrus	2.12669
ERR9904468	Control	Sellimonas intestinalis	1.94869
ERR9904468	Control	[Ruminococcus] gnavus	1.78915
ERR9904468	Control	Bacteroides fragilis	1.52542
ERR9904468	Control	Streptococcus pasteurianus	1.3718
ERR9904468	Control	Parabacteroides distasonis	1.27191
ERR9904468	Control	Faecalibacterium prausnitzii	0.839944
ERR9904469	Control	Blautia wexlerae	12.2549
ERR9904469	Control	Roseburia hominis	6.11331
ERR9904469	Control	Parabacteroides distasonis	5.32819
ERR9904469	Control	Parabacteroides merdae	4.93843
ERR9904469	Control	Megamonas funiformis	4.34067
ERR9904469	Control	Faecalibacterium prausnitzii	4.20632
ERR9904469	Control	Prevotella copri	3.7074
ERR9904469	Control	Bacteroides caccae	3.51933
ERR9904469	Control	Bacteroides xylanisolvens	3.03898
ERR9904469	Control	Bacteroides thetaiotaomicron	2.73432
ERR9904469	Control	Bacteriophage sp.	2.47494
ERR9904469	Control	Phocaeicola vulgatus	2.31277
ERR9904469	Control	Bacteroides humanifaecis	2.14362
ERR9904469	Control	[Ruminococcus] gnavus	1.67321
ERR9904469	Control	Bifidobacterium longum	1.54851
ERR9904469	Control	Bacteroides intestinalis	1.4611
ERR9904469	Control	Bifidobacterium bifidum	1.23631
ERR9904469	Control	Bacteroides sp. CACC 737	1.14783
ERR9904469	Control	Anaerostipes hadrus	1.07019
ERR9904469	Control	Lachnospira eligens	1.04875
ERR9904470	Control	Blautia wexlerae	25.9707
ERR9904470	Control	[Clostridium] innocuum	10.3876
ERR9904470	Control	Anaerostipes hadrus	5.45622
ERR9904470	Control	Phocaeicola dorei	4.36825
ERR9904470	Control	Bacteriophage sp.	4.14306
ERR9904470	Control	[Ruminococcus] lactaris	2.59543
ERR9904470	Control	Faecalibacterium prausnitzii	2.08667
ERR9904470	Control	Bacteroides ovatus	1.83602
ERR9904470	Control	uncultured human fecal virus	1.61981
ERR9904470	Control	Bacteroides xylanisolvens	1.52053
ERR9904470	Control	Lachnospiraceae bacterium	1.41789
ERR9904470	Control	Bacteroides thetaiotaomicron	1.1743
ERR9904470	Control	Bacteroides caccae	1.14953
ERR9904470	Control	Phascolarctobacterium faecium	1.00085
ERR9904470	Control	Bifidobacterium pseudocatenulatum	0.913939
ERR9904470	Control	Parabacteroides distasonis	0.899607
ERR9904470	Control	Bifidobacterium longum	0.890716
ERR9904470	Control	uncultured bacterium	0.753181
ERR9904470	Control	Blautia obeum	0.712349
ERR9904470	Control	[Ruminococcus] gnavus	0.667954
ERR9904471	Control	Prevotella copri	12.57
ERR9904471	Control	Blautia wexlerae	8.72127
ERR9904471	Control	Phocaeicola vulgatus	4.16058
ERR9904471	Control	Faecalibacterium prausnitzii	3.51278
ERR9904471	Control	Phascolarctobacterium faecium	3.47437
ERR9904471	Control	Bifidobacterium catenulatum	2.73522
ERR9904471	Control	Parabacteroides merdae	2.58336
ERR9904471	Control	Megamonas funiformis	2.5305
ERR9904471	Control	Parabacteroides distasonis	2.36044
ERR9904471	Control	Bifidobacterium longum	2.04325
ERR9904471	Control	Siphoviridae sp.	1.70947
ERR9904471	Control	Streptococcus salivarius	1.70902
ERR9904471	Control	Bacteroides thetaiotaomicron	1.56005
ERR9904471	Control	Roseburia hominis	1.44466
ERR9904471	Control	uncultured bacterium	1.43977
ERR9904471	Control	Collinsella aerofaciens	1.22888
ERR9904471	Control	Oscillospiraceae bacterium	1.14993
ERR9904471	Control	Sellimonas intestinalis	1.0669
ERR9904471	Control	Bacteriophage sp.	1.05743
ERR9904471	Control	[Ruminococcus] gnavus	1.01137
ERR9904485	Control	Phocaeicola vulgatus	20.4191
ERR9904485	Control	Bifidobacterium breve	12.8485
ERR9904485	Control	Bifidobacterium pseudocatenulatum	7.74556
ERR9904485	Control	Bacteroides uniformis	5.21428
ERR9904485	Control	Bifidobacterium longum	3.89648
ERR9904485	Control	Bacteroides thetaiotaomicron	3.67358
ERR9904485	Control	Bacteroides xylanisolvens	2.52961
ERR9904485	Control	Bacteroides fragilis	2.02054
ERR9904485	Control	Phocaeicola dorei	1.44035
ERR9904485	Control	Escherichia coli	1.22625
ERR9904485	Control	Siphoviridae sp.	1.2109
ERR9904485	Control	Oscillospiraceae bacterium	1.16066
ERR9904485	Control	Limosilactobacillus fermentum	1.13163
ERR9904485	Control	Enterococcus avium	1.0521
ERR9904485	Control	Collinsella aerofaciens	1.04444
ERR9904485	Control	[Ruminococcus] torques	1.03837
ERR9904485	Control	Blautia wexlerae	0.954654
ERR9904485	Control	Streptococcus salivarius	0.786985
ERR9904485	Control	Faecalibacterium prausnitzii	0.773648
ERR9904485	Control	Bacteriophage sp.	0.751713

## Sheet: Table S8
Table S8: Proportion of Salmonella enterica and S. enterica serovars determined through genome analysis identified in the associated metagenomes; values highlighted in green indicate that the proportion represents the most abundant/most likely serovar present or the correct serovar classification
Metagenome	Serovar of associated genome	Total no of reads - sample	Classification tool						Alignment and assembly					S. enterica MAGs
			Centrifuge				Bracken	MetaPhlAn4	Nucmer+BBsplit				SISTR cgMLST	Metabat2						Maxbin2
			Serovar ID - top result (S. enterica)	Serovar ID - isolated serovar	Isolated serovar proportion (%)	Species proportion (%)	Species proportion (%)	Species proportion (%)	Reads (%) mapped to reference database	Proportion of serovar reference covered - genome serovar	Serovar - top result	Proportion - top result	Serovar predicted	Number of MAGs	Completeness (%)	Contamination (%)	GC (%)	Total size	Serovar classification	Number of MAGs	Completeness	Contamination	GC %	Total size	Serovar classification
metagenome_6916498	Stanley	30576	Salmonella enterica subsp. enterica serovar Newport, Salmonella enterica subsp. enterica serovar Paratyphi B		0	0.474228	0.941915	0	1785 (5.84)	0.00243463	S_enterica_Stanley	0.00243463	Choleraesuis	-	-	-	-	-	-	-	-	-	-	-	-
metagenome_6916499	Typhimurium	796619	Salmonella enterica subsp. enterica serovar Newport	Salmonella enterica subsp. enterica serovar Typhimurium	0.000627653	0.0677865	0.0848586	0	9950 (1.25)	0.00948602	S_enterica_Rissen	0.0115759	Choleraesuis	0	-	-	-	-	-	0	-	-	-	-	-
metagenome_6916500	I 4,[5],12:i:-	8300300	Salmonella enterica subsp. enterica serovar Typhimurium	Salmonella enterica subsp. enterica serovar 4,[5],12:i:-	4.8191e-05	0.156271	0.59846	0	2409246 (29.0)	0.020008	S_enterica_Reading	0.0288676	Enteritidis	0	-	-	-	-	-	0	-	-	-	-	-
metagenome_6916501	Meleagridis	4716550	Salmonella enterica subsp. enterica serovar Paratyphi B		0	0.0112582	0.019951	0	27795 (0.589)	Not in database	S_enterica_Senftenberg	0.0272281	Typhimurium	0	-	-	-	-	-	0	-	-	-	-	-
metagenome_6916502	Saintpaul	30670355	Salmonella enterica subsp. enterica serovar Enteritidis	Salmonella enterica subsp. enterica serovar Saintpaul	3.26048e-06	0.00432339	0.00977817	0	80149 (0.261)	0.0207451	S_enterica_Muenster	0.0320023	Typhimurium	0	-	-	-	-	-	0	-	-	-	-	-
metagenome_6916503	Weltevreden	70506774	Salmonella enterica subsp. enterica serovar Paratyphi B	Salmonella enterica subsp. enterica serovar Weltevreden	4.25491e-06	0.0055711	0.00259408	0	1208853 (1.71)	0.0155264	S_enterica_Indiana	0.0339229	Enteritidis	0	-	-	-	-	-	0	-	-	-	-	-
metagenome_6916504	Enteritidis	3312164	Salmonella enterica subsp. enterica serovar Senftenberg	Salmonella enterica subsp. enterica serovar Enteritidis	6.03835e-05	0.00537413	0.0144015	0	6634 (0.200)	0.00485316	S_enterica_Indiana	0.00724355	Choleraesuis	0	-	-	-	-	-	0	-	-	-	-	-
metagenome_6916505	Typhimurium	222420	Salmonella enterica subsp. enterica serovar Typhimurium	Salmonella enterica subsp. enterica serovar Typhimurium	0.189731	18.3315	27.6823	20.7	109249 (49.1)	0.621454	S_enterica_Typhimurium	0.621454	Typhimurium	0	-	-	-	-	-	1	14.7	1.72	48.7	1819582	Typhimurium
metagenome_6916506	Typhimurium	579680	Salmonella enterica subsp. enterica serovar Typhimurium	Salmonella enterica subsp. enterica serovar Typhimurium	0.0360544	0.464739	0.790781	0.30459	265881 (45.9)	0.0181589	S_enterica_Hadar	0.0290121	Rissen	0	-	-	-	-	-	0	-	-	-	-	-
metagenome_6916507	I 4,[5],12:i:-	403987	Salmonella enterica subsp. enterica serovar Typhimurium		0	9.25451	12.8113	7.58003	53528 (13.2)	0.73408	S_enterica_1_4_5_12i_	0.73408	I 4,[5],12:i:-	0	-	-	-	-	-	0	-	-	-	-	-
metagenome_6916508	Newport	21808691	Salmonella enterica subsp. enterica serovar Tennessee	Salmonella enterica subsp. enterica serovar Newport	0.000380582	0.0476186	0.077813	0.00577	6763618 (31.0)	0.00952974	S_enterica_California	0.0175574	Enteritidis	0	-	-	-	-	-	0	-	-	-	-	-
metagenome_6916509	Paratyphi B var. Java monophasic	4431232	Salmonella enterica subsp. enterica serovar Paratyphi B	Salmonella enterica subsp. enterica serovar Java (within Paratyphi B)	1.81891	15.9811	22.3368	12.0572	964867 (21.8)	0.605098	S_enterica_Java	0.605098	Paratyphi B var. Java monophasic	2	12.5-75.9	0.00-0.0400	51.2-52.6	1143091-3399705	Java	1	98.82	0.39	52.17	4633441	Java
metagenome_6916510	I 4,[5],12:i:-	48036427	Salmonella enterica subsp. enterica serovar Enteritidis	Salmonella enterica subsp. enterica serovar 4,[5],12:i:-	2.08175e-06	0.0765606	0.0225142	0	3135237 (6.53)	0.00840336	S_enterica_Reading	0.0168267	Bredeney	0	-	-	-	-	-	0	-	-	-	-	-
metagenome_6916511	Hvittingfoss	957107	Salmonella enterica subsp. enterica serovar Hvittingfoss	Salmonella enterica subsp. enterica serovar Hvittingfoss	0.238009	1.29871	1.82007	0.71114	18738 (1.96)	0.201929	S_enterica_Yovokome	0.205628	Hvittingfoss	0	-	-	-	-	-	0	-	-	-	-	-
metagenome_6916512	Typhimurium	26414703	Salmonella enterica subsp. enterica serovar Typhimurium	Salmonella enterica subsp. enterica serovar Typhimurium	0.0481474	0.257485	0.089136	0.02433	12627708 (47.8)	0.0784024	S_enterica_1_4_5_12i_	0.0870778	Enteritidis	0	-	-	-	-	-	0	-	-	-	-	-
metagenome_6916513	I 4,[5],12:i:-	3369247	Salmonella enterica subsp. enterica serovar Typhimurium	Salmonella enterica subsp. enterica serovar 4,[5],12:i:-	5.93604e-05	2.17043	2.81719	1.93204	1121261 (33.3)	0.869011	S_enterica_1_4_5_12i_	0.869011	Enteritidis	1	14.66	0	53.4	1264848	Typhimurium	1	57.11	0	52.11	3343026	Typhimurium
metagenome_6916514	I 4,[5],12:i:-	51944841	Salmonella enterica subsp. enterica serovar Typhimurium	Salmonella enterica subsp. enterica serovar 4,[5],12:i:-	8.85555e-05	12.6738	16.5241	16.5371	22810210 (43.9)	0.928453	S_enterica_1_4_5_12i_	0.928453	I 4,[5],12:i:-	3	12.5-37.9	0.00-0.03	51.0-52.5	949825-2151674	4,[5],12:i:-, Typhimurium	1	67.6	0	52.2	4663338	Typhimurium
metagenome_6916515	Stanley	89351	Salmonella enterica subsp. enterica serovar Anatum		0	0.172354	0.172354	0	31516 (35.3)	0.0270417	S_enterica_Reading	0.030296	Enteritidis	0	-	-	-	-	-	0	-	-	-	-	-
metagenome_6916516	I 4,[5],12:i:-	53522335	Salmonella enterica subsp. enterica serovar Virchow	Salmonella enterica subsp. enterica serovar 4,[5],12:i:-	2.05522e-05	0.173343	14.2557	0	20127280 (37.6)	0.0519437	S_enterica_Indiana	0.060415	Bredeney	0	-	-	-	-	-	0	-	-	-	-	-
metagenome_6916517	I 4,[5],12:i:-	298453	Salmonella enterica subsp. enterica serovar Typhimurium		0	1.97049	2.56154	2.21614	126959 (42.5)	0.0411989	S_enterica_Indiana	0.043974	Enteritidis	0	-	-	-	-	-	0	-	-	-	-	-
metagenome_6916518	Albany	60890445	Salmonella enterica subsp. enterica serovar Albany	Salmonella enterica subsp. enterica serovar Albany	0.0689156	0.35857	0.678318	0.21541	19918847 (32.7)	0.804427	S_enterica_Albany	0.804427	Albany	1	33.5	1.75	52.2	2541824	Albany	1	93.6	3.03	52	4769587	Albany
metagenome_6916519	Typhimurium	8559665	Salmonella enterica subsp. enterica serovar Paratyphi A	Salmonella enterica subsp. enterica serovar Typhimurium	0.000619183	0.0497917	0.052724	0.02693	843720 (9.86)	0.0210995	S_enterica_Senftenberg	0.029413	Enteritidis	0	-	-	-	-	-	0	-	-	-	-	-
metagenome_6916520	Enteritidis	23433178	Salmonella enterica subsp. enterica serovar Typhimurium	Salmonella enterica subsp. enterica serovar Enteritidis	0.00048649	0.461879	0.0149489	0	6789120 (29.0)	0.00684667	S_enterica_Indiana	0.0138198	Enteritidis	0	-	-	-	-	-	0	-	-	-	-	-
metagenome_6916521	I 4,[5],12:i:-	94890832	Salmonella enterica subsp. enterica serovar Typhimurium	Salmonella enterica subsp. enterica serovar 4,[5],12:i:-	1.47538e-05	1.62495	2.18225	1.25371	11812140 (12.4)	0.903572	S_enterica_1_4_5_12i_	0.903572	I 4,[5],12:i:-	2	19.8-39.7	0.00-1.72	52.1-52.5	714422-1994898	4,[5],12:i:-	1	99.2	0.23	52.2	4989203	Typhimurium
metagenome_6916522	I 4,[5],12:i:-	1785951	Salmonella enterica subsp. enterica serovar Enteritidis		0	0.12436	1.9281	0	853114 (47.8)	0.0150832	S_enterica_California	0.0185418	Bredeney	0	-	-	-	-	-	0	-	-	-	-	-
metagenome_6916523	I 4,[5],12:i:-	42489614	Salmonella enterica subsp. enterica serovar Typhi	Salmonella enterica subsp. enterica serovar 4,[5],12:i:-	2.35352e-06	0.105205	1.53079	0.08216	2281244 (5.37)	0.430405	S_enterica_1_4_5_12i_	0.430405	Enteritidis	0	-	-	-	-	-	0	-	-	-	-	-
metagenome_6916524	I 4,[5],12:i:-	33217278	Salmonella enterica subsp. enterica serovar Typhi	Salmonella enterica subsp. enterica serovar 4,[5],12:i:-	6.02096e-06	0.0581414	11.6643	0.01809	12601930 (37.9)	0.0592542	S_enterica_1_4_5_12i_	0.0592542	Enteritidis	0	-	-	-	-	-	0	-	-	-	-	-
metagenome_6916525	Saintpaul	26916352	Salmonella enterica subsp. enterica serovar Typhimurium	Salmonella enterica subsp. enterica serovar Saintpaul	2.97217e-05	0.0222653	0.0288821	0.01281	85545 (0.318)	0.0652043	S_enterica_Indiana	0.0747137	Enteritidis	0	-	-	-	-	-	0	-	-	-	-	-

## Sheet: Table S9
Table S9: Proportion of Salmonella enterica identified in the healthy control metagenomes and the top serovar result
Metagenome	Total no of reads - sample	Classification tool					Alignment and assembly
		Centrifuge			Bracken	MetaPhlAn4	Nucmer+BBsplit			SISTR cgMLST
		Serovar ID - top result (S. enterica)	Serovar proportion (%) - top result (S. enterica)	Species proportion (%)	Species proportion (%)	Species proportion (%)	Reads (%) mapped to reference database	Serovar - top result	Proportion	Serovar predicted
ERR9904448	11058806	Salmonella enterica subsp. salamae serovar 57:z29:z42	0.000171809	0.0040149	0	0	79793 (0.722)	S_enterica_Stanley	0.0183074	Choleraesuis
ERR9904449	11347650	Salmonella enterica subsp. enterica serovar Enteritidis	0.000290809	0.00484682	0.0029169	0	117342 (1.03)	S_enterica_Senftenberg	0.0363162	Rissen
ERR9904450	11972059	Salmonella enterica subsp. enterica serovar Typhimurium	0.000735045	0.00941359	0.0744316	0	469741 (3.92)	S_enterica_Indiana	0.0239952	Enteritidis
ERR9904451	11649380	Salmonella enterica subsp. enterica serovar Matopeni	0.00055797	0.00468694	0.000274693	0	78697 (0.676)	S_enterica_Indiana	0.0110795	Bredeney
ERR9904456	12348497	Salmonella enterica subsp. enterica serovar Anatum	0.0026319	0.0545977	0.230481	0	754050 (6.11)	S_enterica_Indiana	0.0174197	Enteritidis
ERR9904457	12807184	Salmonella enterica subsp. enterica serovar Typhi	0.00364639	0.0488944	0.0262119	0	854912 (6.68)	S_enterica_Senftenberg	0.0448755	Enteritidis
ERR9904458	13036869	Salmonella enterica subsp. enterica serovar Newport	0.00055228	0.00454864	0	0	46856 (0.359)	S_enterica_Reading	0.0347056	Enteritidis
ERR9904459	15177561	Salmonella enterica subsp. enterica serovar Typhi	0.00256958	0.0128545	0.0624079	0	459296 (3.03)	S_enterica_Senftenberg	0.0687094	Mikawasima
ERR9904460	12182543	Salmonella enterica subsp. enterica serovar Krefeld	0.000336547	0.00609068	0.0020357	0	32977 (0.271)	S_enterica_Senftenberg	0.0191783	Enteritidis
ERR9904461	12904277	Salmonella enterica subsp. enterica serovar Typhimurium	0.00105391	0.0171029	0.00874129	0	1229237 (9.53)	S_enterica_Napoli	0.0160641	Bredeney
ERR9904462	11283567	Salmonella enterica subsp. enterica serovar Typhi	0.00805596	0.0454289	0.0411749	0	644782 (5.71)	S_enterica_Senftenberg	0.0435095	Enteritidis
ERR9904463	12383599	Salmonella enterica subsp. enterica serovar Typhi	0.00041991	0.00381149	0.0151652	0	75493 (0.610)	S_enterica_Indiana	0.0261973	Bredeney
ERR9904464	13483755	Salmonella enterica subsp. enterica serovar Typhimurium	0.000355984	0.0073125	0.00487995	0	126737 (0.940)	S_enterica_California	0.0225589	Enteritidis
ERR9904465	10821636	Salmonella enterica subsp. enterica serovar Typhimurium	0.000295704	0.00940708	0.0140829	0	112572 (1.04)	S_enterica_Indiana	0.0253328	Enteritidis
ERR9904466	11395229	Salmonella enterica subsp. salamae serovar 55:k:z39	0.000280819	0.00774008	0.0018341	0	32878 (0.289)	S_enterica_Senftenberg	0.0284259	Typhimurium
ERR9904467	11396301	Salmonella enterica subsp. enterica serovar Newport	0.000324667	0.00682678	0.00222879	0	46012 (0.404)	S_enterica_Napoli	0.0363707	Rissen
ERR9904468	11438979	Salmonella enterica subsp. enterica serovar Typhimurium	0.000244777	0.0071947	0.01098	0	254017 (2.22)	S_enterica_Indiana	0.0222094	Typhimurium
ERR9904469	12397759	Salmonella enterica subsp. enterica serovar India	0.000209715	0.00400879	0	0	13268 (0.107)	S_enterica_Brancaster	0.000395966	Choleraesuis
ERR9904470	11449445	Salmonella enterica subsp. enterica serovar Macclesfield	0.00193022	0.00719686	0	0	16748 (0.146)	S_enterica_Cerro	0.00714838	Rissen
ERR9904471	11286775	Salmonella enterica subsp. salamae serovar 55:k:z39	0.000301238	0.0071411	0.00330475	0	64225 (0.569)	S_enterica_Schwarzengrund	0.020366	Enteritidis
ERR9904485	11082554	Salmonella enterica subsp. enterica serovar Typhimurium	0.000306788	0.00428602	0.00133543	0	91620 (0.827)	S_enterica_Hadar	0.0159507	Typhimurium

## Sheet: Table S10
Table S10: Antimicrobial resistance determinants identified in the case metagenomes with KMA
Sample	Template	Unique gene	Class summary	Score	Expected	Template length	Template Identity	Template Coverage	Query Identity	Query Coverage	Depth	q value	p value	Base depth	Proportion of resistome (%)	Total bases in sample resistome
metagenome_6916498	aph(3'')-Ib_5_AF321551	aph(3'')-Ib	Aminoglycoside	577	1	804	65.92	65.92	100	151.7	0.71	572.27	1e-26	570.84	100	570.84
metagenome_6916499	aph(6)-Id_1_M28829	aph(6)-Id	Aminoglycoside	1119	151	837	71.92	72.04	99.83	138.81	1.34	735.75	1e-26	1121.58	0.242641	462239
	aph(3'')-Ib_3_AF321550	aph(3'')-Ib	Aminoglycoside	825	146	804	60.45	60.45	100	165.43	1.02	474.68	1e-26	820.08	0.177415	462239
	aac(6')-Ii_1_L12710	aac(6')-Ii	Aminoglycoside	30330	93	549	99.64	100	99.64	100	55.55	30049.3	1e-26	30496.9	6.59765	462239
	cfxA5_1_AY769934	cfxA5	Beta-lactam	4257	174	966	99.17	99.28	99.9	100.73	4.39	3761.44	1e-26	4240.74	0.917434	462239
	mcr-1.1_1_KP347127	mcr-1.1	Polymyxin	1446	295	1626	67.22	67.22	100	148.76	0.89	760.7	1e-26	1447.14	0.313072	462239
	mcr-3.5_1_MF489760	mcr-3.5	Polymyxin	2365	294	1626	68.45	68.45	100	146.09	1.46	1611.72	1e-26	2373.96	0.513578	462239
	erm(F)_3_M17808	erm(F)	Multiple	1549	145	801	81.52	81.52	100	122.66	1.93	1162.9	1e-26	1545.93	0.334444	462239
	erm(T)_2_AY894138	erm(T)	Multiple	76852	113	735	100	100	100	100	104.09	76511.8	1e-26	76506.2	16.5512	462239
	erm(X)_2_X51472	erm(X)	Multiple	5131	137	762	94.49	96.59	97.83	103.53	7.14	4733.5	1e-26	5440.68	1.17703	462239
	erm(X)_4_NC_005206	erm(X)	Multiple	2537	154	855	72.98	74.62	97.81	134.01	3.13	2108.17	1e-26	2676.15	0.578953	462239
	msr(C)_1_AY004350	msr(C)	Multiple	83601	225	1479	98.99	100	98.99	100	58.15	82928	1e-26	86003.8	18.6059	462239
	mdf(A)_1_Y08743	mdf(A)	Multiple	1222	223	1233	66.42	66.67	99.64	150	1.01	689.04	1e-26	1245.33	0.269412	462239
	sul2_2_AY034138	sul2	Sulphonamide	934	148	816	73.28	73.28	100	136.45	1.14	570.54	1e-26	930.24	0.201246	462239
	tet(M)_7_FN433596	tet(M)	Tetracycline	119123	268	1920	99.64	100.05	99.58	99.95	62.56	118321	1e-26	120115	25.9855	462239
	tet(M)_10_EU182585	tet(M)	Tetracycline	36274	324	1920	68.54	68.91	99.47	145.12	19.05	35311.4	1e-26	36576	7.91278	462239
	tet(L)_2_M29725	tet(L)	Tetracycline	59225	221	1377	98.98	99.71	99.27	100.29	42.83	58563.6	1e-26	58976.9	12.759	462239
	tet(X)_2_M37699	tet(X)	Multiple	3346	210	1167	87.06	88.52	98.35	112.97	2.92	2763.07	1e-26	3407.64	0.737202	462239
	tet(W)_5_AJ427422	tet(W)	Tetracycline	1643	348	1920	65.62	65.62	100	152.38	0.85	841.61	1e-26	1632	0.353064	462239
	dfrG_1_AB205645	dfrG	Diaminopyrimidine	26807	85	498	100	100	100	100	53.58	26550.5	1e-26	26682.8	5.77252	462239
metagenome_69164500	aadA2_1_NC_010870	aadA2	Aminoglycoside	22025	16911	819	99.63	99.88	99.76	100.12	26.96	671.53	1e-26	22080.2	0.0403272	5.47527e+07
	aph(6)-Id_1_M28829	aph(6)-Id	Aminoglycoside	557191	17123	837	99.76	99.76	100	100.24	658.97	507862	1e-26	551558	1.00736	5.47527e+07
	aph(6)-Id_4_CP000971	aph(6)-Id	Aminoglycoside	5115411	15651	831	100	100	100	100	6159.96	5.06865e+06	1e-26	5.11893e+06	9.34918	5.47527e+07
	aph(2'')-Ia_2_AP009486	aph(2'')-Ia	Aminoglycoside	647010	30156	1476	100	100	100	100	437.84	561913	1e-26	646252	1.18031	5.47527e+07
	ant(6)-Ia_3_KF864551	ant(6)-Ia	Aminoglycoside	5871	17908	867	99.88	100	99.88	100	6.73	6093.18	1e-26	5834.91	0.0106569	5.47527e+07
	aac(3)-IId_1_EU022314	aac(3)-Iid	Aminoglycoside	12356	17782	861	80.6	80.72	99.86	123.88	14.5	976.91	1e-26	12484.5	0.0228016	5.47527e+07
	aadA5_1_AF137361	aadA5	Aminoglycoside	5765162	14677	789	100	100	100	100	7286.24	5.72128e+06	1e-26	5.74884e+06	10.4997	5.47527e+07
	ant(6)-Ia_2_KF421157	ant(6)-Ia	Aminoglycoside	7712	17845	864	81.02	82.52	98.18	121.18	9.09	4017.89	1e-26	7853.76	0.0143441	5.47527e+07
	ant(6)-Ia_1_AF330699	ant(6)-Ia	Aminoglycoside	57661	18759	909	99.34	100	99.34	100	64.66	19803.2	1e-26	58775.9	0.107348	5.47527e+07
	aph(3')-III_1_M26832	aph(3')-III	Aminoglycoside	59957	16405	795	100	100	100	100	75.13	24839.1	1e-26	59728.3	0.109088	5.47527e+07
	ant(9)-Ia_1_X02588	ant(9)-Ia	Aminoglycoside	25858	16166	783	100	100	100	100	32.87	2234.79	1e-26	25737.2	0.0470063	5.47527e+07
	aph(3'')-Ib_2_AF024602	aph(3'')-Ib	Aminoglycoside	906	16607	804	62.06	62.81	98.81	159.21	1.16	14077.3	1e-26	932.64	0.00170337	5.47527e+07
	aph(3'')-Ib_5_AF321551	aph(3'')-Ib	Aminoglycoside	5870828	14926	804	100	100	100	100	7295.12	5.8262e+06	1e-26	5.86528e+06	10.7123	5.47527e+07
	str_2_FN435330	str	Aminoglycoside	1141566	17192	849	100	100	100	100	1341.18	1.09101e+06	1e-26	1.13866e+06	2.07965	5.47527e+07
	aac(3)-IIa_4_L22613	aac(3)-Iia	Aminoglycoside	259280	17706	861	99.77	100	99.77	100	302.2	210689	1e-26	260194	0.475217	5.47527e+07
	aadD_2_M19465	aadD	Aminoglycoside	367735	15825	771	100	100	100	100	474.88	322871	1e-26	366132	0.668703	5.47527e+07
	blaACT-15_1_JX440356	blaACT-15	Beta-lactam	3609	23674	1146	56.89	60.47	94.08	165.37	3.7	14756.7	1e-26	4240.2	0.00774428	5.47527e+07
	blaACT-16_1_AB737978	blaACT-16	Beta-lactam	9593	23547	1140	93.07	95.79	97.16	104.4	8.86	5875.93	1e-26	10100.4	0.0184473	5.47527e+07
	blaTEM-1B_1_AY458016	blaTEM-1B	Beta-lactam	245191	17710	861	100	100	100	100	284.09	196831	1e-26	244601	0.446739	5.47527e+07
	blaZ_7_AP004832	blaZ	Beta-lactam	328883	17376	846	100	100	100	100	388.87	280241	1e-26	328984	0.600855	5.47527e+07
	mecA_6_BX571856	mecA	Beta-lactam	367372	41213	2007	100	100	100	100	183.25	260361	1e-26	367783	0.671717	5.47527e+07
	blaZ_138_CP003979	blaZ	Beta-lactam	16184	18338	888	100	100	100	100	18.17	134.48	1e-26	16135	0.0294688	5.47527e+07
	blaCTX-M-15_1_AY044436	blaCTX-M-15	Beta-lactam	17549	18090	876	100	100	100	100	19.93	8.22	0.0041	17458.7	0.0318864	5.47527e+07
	fosA_1_M85195	fosA	Phosphonic acid	687	8798	426	67.37	70.89	95.03	141.06	1.8	6936.53	1e-26	766.8	0.00140048	5.47527e+07
	fosA_7_AEXB01000013	fosA	Phosphonic acid	3130	8798	426	93.19	96.71	96.36	103.4	8.48	2693.44	1e-26	3612.48	0.00659782	5.47527e+07
	erm(A)_3_EU348758	erm(A)	Multiple	13897	12266	594	100	100	100	100	23.3	101.64	1e-23	13840.2	0.0252777	5.47527e+07
	erm(B)_1_JN899585	erm(B)	Multiple	7596	15242	738	90.65	90.65	100	110.31	10.31	2560.02	1e-26	7608.78	0.0138966	5.47527e+07
	erm(B)_12_U18931	erm(B)	Multiple	571543	15094	738	100	100	100	100	773.05	527814	1e-26	570511	1.04198	5.47527e+07
	erm(B)_18_X66468	erm(B)	Multiple	69614	15721	762	99.61	100	99.61	100	97.37	34035.4	1e-26	74195.9	0.135511	5.47527e+07
	erm(C)_13_M13761	erm(C)	Multiple	181953	15134	735	100	100	100	100	246.51	141198	1e-26	181185	0.330915	5.47527e+07
	erm(Q)_1_L22689	erm(Q)	Multiple	5281	15986	774	100	100	100	100	6.83	5389.03	1e-26	5286.42	0.00965509	5.47527e+07
	erm(X)_3_U21300	erm(X)	Multiple	1032	15739	762	86.09	86.35	99.7	115.81	1.36	12898	1e-26	1036.32	0.00189273	5.47527e+07
	lnu(A)_1_M14039	lnu(A)	Lincosamide	233833	9997	486	99.18	100	99.18	100	488.78	205480	1e-26	237547	0.433855	5.47527e+07
	lnu(C)_1_AY928180	lnu(C)	Lincosamide	601	10223	495	69.9	70.71	98.86	141.43	1.26	8554.35	1e-26	623.7	0.00113912	5.47527e+07
	mph(A)_1_D16251	mph(A)	Macrolide	5888647	16815	906	100	100	100	100	4046.12	5.83839e+06	1e-26	3.66578e+06	6.69517	5.47527e+07
	mph(A)_2_U36578	mph(A)	Macrolide	870789	18739	921	92.07	92.29	99.76	108.35	945.5	816148	1e-26	870806	1.59043	5.47527e+07
	lsa(A)_1_AY225127	lsa(A)	Multiple	86066	30884	1497	97.46	98.26	99.18	101.77	58.44	26036.1	1e-26	87484.7	0.159782	5.47527e+07
	lsa(A)_3_AY737526	lsa(A)	Multiple	199796	30824	1497	99.4	100	99.4	100	136.12	123803	1e-26	203772	0.372168	5.47527e+07
	erm(B)_23_X72021	erm(B)	Multiple	37401	15234	738	99.86	99.86	100	100.14	50.59	9335.01	1e-26	37335.4	0.0681892	5.47527e+07
	mdf(A)_1_Y08743	mdf(A)	Multiple	155662	25405	1233	97.57	100	97.57	100	136.88	93704.4	1e-26	168773	0.308246	5.47527e+07
	optrA_5_KT862783	optrA	Multiple	52907	40632	1968	100	100	100	100	26.89	1610.75	1e-26	52919.5	0.096652	5.47527e+07
	cat_5_U35036	cat	Phenicol	31165	13377	648	98.92	100	98.92	100	49.47	7103.07	1e-26	32056.6	0.0585479	5.47527e+07
	cat(pC221)_1_X02529	cat(pC221)	Phenicol	782010	13204	648	98.92	100	98.92	100	1241.6	743274	1e-26	804557	1.46944	5.47527e+07
	cat(pC194)_1_NC_002013	cat(pC194)	Phenicol	5903	13445	651	100	100	100	100	9	2940.22	1e-26	5859	0.0107008	5.47527e+07
	fexA_1_AJ549214	fexA	Phenicol	39948	29484	1428	99.65	100	99.65	100	28.22	1576.98	1e-26	40298.2	0.0736004	5.47527e+07
	qnrS1_1_AB187515	qnrS1	Fluoroquinolone	20184	13566	657	100	100	100	100	30.63	1297.69	1e-26	20123.9	0.0367542	5.47527e+07
	sul1_2_U12338	sul1	Sulphonamide	5501802	15705	840	100	100	100	100	6551.35	5.45486e+06	1e-26	5503134	10.0509	5.47527e+07
	sul1_5_EU780013	sul1	Sulphonamide	950610	17616	867	92.85	92.96	99.88	107.57	1080.94	899043	1e-26	937175	1.71165	5.47527e+07
	sul1_8_JN581942	sul1	Sulphonamide	3295	17288	837	73.6	73.6	100	135.88	3.87	9513.75	1e-26	3239.19	0.00591604	5.47527e+07
	sul1_10_DQ143913	sul1	Sulphonamide	5968	17164	831	66.19	66.19	100	151.09	7.04	5419.05	1e-26	5850.24	0.0106848	5.47527e+07
	sul1_23_AJ621187	sul1	Sulphonamide	858	17351	840	73.69	73.93	99.68	135.27	1.03	14939.4	1e-26	865.2	0.0015802	5.47527e+07
	sul1_24_EU117158	sul1	Sulphonamide	1096	17351	840	72.02	72.14	99.83	138.61	1.33	14324	1e-26	1117.2	0.00204045	5.47527e+07
	sul1_28_JN790946	sul1	Sulphonamide	1917	17351	840	62.74	62.86	99.81	159.09	2.37	12363.2	1e-26	1990.8	0.00363599	5.47527e+07
	sul1_32_EF592571	sul1	Sulphonamide	2247	17351	840	83.1	83.1	100	120.34	2.73	11640.8	1e-26	2293.2	0.00418829	5.47527e+07
	sul2_2_AY034138	sul2	Sulphonamide	5670507	15207	816	100	100	100	100	6946.66	5.62505e+06	1e-26	5.66847e+06	10.3529	5.47527e+07
	sul2_5_AY524415	sul2	Sulphonamide	2039	16855	816	86.76	87.25	99.44	114.61	2.58	11618.6	1e-26	2105.28	0.00384507	5.47527e+07
	sul2_9_FJ197818	sul2	Sulphonamide	185195	17543	852	90.73	90.73	100	110.22	212.61	138636	1e-26	181144	0.33084	5.47527e+07
	sul2_12_AF497970	sul2	Sulphonamide	2557	16855	816	88.24	88.36	99.86	113.18	3.19	10531.5	1e-26	2603.04	0.00475418	5.47527e+07
	sul2_17_U57647	sul2	Sulphonamide	1946	16855	816	80.88	81	99.85	123.45	2.38	11823.1	1e-26	1942.08	0.00354701	5.47527e+07
	sul2_19_AJ319822	sul2	Sulphonamide	7015	16853	816	98.65	98.65	100	101.37	8.63	4055.69	1e-26	7042.08	0.0128616	5.47527e+07
	sul1_37_AF188331	sul1	Sulphonamide	617	17351	840	62.62	62.86	99.62	159.09	0.74	15585.5	1e-26	621.6	0.00113529	5.47527e+07
	tet(A)_4_AJ517790	tet(A)	Tetracycline	1092151	24324	1200	100	100	100	100	897.01	1.0213e+06	1e-26	1076412	1.96595	5.47527e+07
	tet(A)_6_AF534183	tet(A)	Tetracycline	7987615	22713	1275	97.96	98.43	99.52	101.59	6278.19	7.91973e+06	1e-26	8.00469e+06	14.6197	5.47527e+07
	tet(M)_4_X75073	tet(M)	Tetracycline	178936	39554	1920	62.66	63.18	99.18	158.29	93.34	88915.8	1e-26	179213	0.327313	5.47527e+07
	tet(M)_10_EU182585	tet(M)	Tetracycline	363566	39428	1920	72.45	74.17	97.68	134.83	195.95	260712	1e-26	376224	0.687134	5.47527e+07
	tet(L)_2_M29725	tet(L)	Tetracycline	441527	28233	1377	100	100	100	100	320.52	363614	1e-26	441356	0.806091	5.47527e+07
	tet(K)_1_U38656	tet(K)	Tetracycline	549929	28241	1380	100	100	100	100	398.26	470722	1e-26	549599	1.00378	5.47527e+07
	dfrA17_1_FJ460238	dfrA17	Diaminopyrimidine	3701009	9165	474	100	100	100	100	7758.68	3.6736e+06	1e-26	3.67761e+06	6.71678	5.47527e+07
	dfrG_1_AB205645	dfrG	Diaminopyrimidine	160730	10257	498	100	100	100	100	321.61	132419	1e-26	160162	0.292519	5.47527e+07
	dfrA17_11_JN645876	dfrA17	Diaminopyrimidine	577	9790	474	89.03	89.03	100	112.32	1.22	8187.52	1e-26	578.28	0.00105617	5.47527e+07
	dfrA17_2_JN645879	dfrA17	Diaminopyrimidine	327	9790	474	67.51	68.35	98.77	146.3	0.71	8851.38	1e-26	336.54	0.000614655	5.47527e+07
	dfrA17_3_JQ414038	dfrA17	Diaminopyrimidine	953	9790	474	96.62	96.62	100	103.49	2.01	7269.16	1e-26	952.74	0.00174008	5.47527e+07
	dfrA17_5_GU358475	dfrA17	Diaminopyrimidine	666	9790	474	70.89	70.89	100	141.07	1.42	7961.73	1e-26	673.08	0.00122931	5.47527e+07
	dfrA17_10_AM937244	dfrA17	Diaminopyrimidine	698	9790	474	85.86	86.5	99.27	115.61	1.47	7881.86	1e-26	696.78	0.0012726	5.47527e+07
metagenome_69164501	aadA2_1_NC_010870	aadA2	Aminoglycoside	1003	456	819	75.82	75.82	100	131.88	1.22	204.81	1e-26	999.18	0.0671025	1.48904e+06
	aph(6)-Id_1_M28829	aph(6)-Id	Aminoglycoside	1229	466	837	85.3	85.42	99.86	117.06	1.48	343.18	1e-26	1238.76	0.0831921	1.48904e+06
	aph(2'')-Ia_2_AP009486	aph(2'')-Ia	Aminoglycoside	3415	821	1476	93.56	93.56	100	106.88	2.32	1588.07	1e-26	3424.32	0.229969	1.48904e+06
	aac(3)-IIe_1_EU022315	aac(3)-Iie	Aminoglycoside	1403	479	861	76.54	76.66	99.85	130.45	1.64	452.94	1e-26	1412.04	0.0948292	1.48904e+06
	ant(3'')-Ia_1_X02340	ant(3'')-Ia	Aminoglycoside	1620	541	972	72.43	72.53	99.86	137.87	1.86	538.31	1e-26	1807.92	0.121416	1.48904e+06
	aadA5_1_AF137361	aadA5	Aminoglycoside	1840	439	789	97.47	97.47	100	102.6	2.32	860.71	1e-26	1830.48	0.122931	1.48904e+06
	aac(6')-Ib-cr_1_DQ303918	aac(6')-Ib-cr	Multiple	963	334	600	81.83	81.83	100	122.2	1.59	304.72	1e-26	954	0.0640683	1.48904e+06
	aph(3'')-Ib_5_AF321551	aph(3'')-Ib	Aminoglycoside	1483	447	804	89.68	90.05	99.59	111.05	1.88	555.02	1e-26	1511.52	0.10151	1.48904e+06
	blaOXA-534_1_KX714285	blaOXA-534	Beta-lactam	587	463	831	60.89	60.89	100	164.23	0.71	14.62	0.00013	590.01	0.0396236	1.48904e+06
	blaACT-16_1_AB737978	blaACT-16	Beta-lactam	1094	635	1140	67.89	68.16	99.61	146.72	0.97	121.75	1e-26	1105.8	0.0742628	1.48904e+06
	blaZ_7_AP004832	blaZ	Beta-lactam	1730	471	846	82.62	82.86	99.71	120.68	2.1	719.98	1e-26	1776.6	0.119312	1.48904e+06
	mecA_1_NC_002745	mecA	Beta-lactam	1724	1118	2007	61.09	61.19	99.84	163.44	0.87	129.15	1e-26	1746.09	0.117263	1.48904e+06
	erm(B)_1_JN899585	erm(B)	Multiple	28008	404	738	99.86	100	99.86	100	38.03	26818.8	1e-26	28066.1	1.88485	1.48904e+06
	erm(B)_9_AF299292	erm(B)	Multiple	100096	385	738	100	100	100	100	135.45	98946.6	1e-26	99962.1	6.71321	1.48904e+06
	erm(B)_18_X66468	erm(B)	Multiple	17078	420	762	76.64	77.03	99.49	129.81	23.52	15857.9	1e-26	17922.2	1.20361	1.48904e+06
	erm(X)_1_M36726	erm(X)	Multiple	69101	455	855	87.84	88.19	99.6	113.4	82.43	67746.1	1e-26	70477.7	4.73311	1.48904e+06
	erm(X)_3_U21300	erm(X)	Multiple	245138	358	762	99.87	100.13	99.74	99.87	326.54	244065	1e-26	248823	16.7104	1.48904e+06
	msr(D)_2_AF274302	msr(D)	Multiple	12291	809	1464	99.73	100.41	99.32	99.59	8.82	10061.5	1e-26	12912.5	0.867171	1.48904e+06
	mef(A)_2_U83667	mef(A)	Multiple	50567	657	1218	98.28	100	98.28	100	43.15	48629.2	1e-26	52556.7	3.52958	1.48904e+06
	erm(B)_23_X72021	erm(B)	Multiple	4600	410	738	94.58	94.58	100	105.73	6.25	3503.71	1e-26	4612.5	0.309764	1.48904e+06
	catB3_2_U13880	catB3	Phenicol	1212	352	633	70.3	71.41	98.45	140.04	1.95	472.05	1e-26	1234.35	0.082896	1.48904e+06
	catS_1_X74948	catS	Phenicol	491	274	492	78.86	82.93	95.1	120.59	1.25	61.44	1e-14	615	0.0413019	1.48904e+06
	qnrB1_1_DQ351241	qnrB1	Fluoroquinolone	1440	359	645	89.46	89.46	100	111.79	2.24	649.2	1e-26	1444.8	0.0970293	1.48904e+06
	sul1_2_U12338	sul1	Sulphonamide	694	468	840	62.26	63.33	98.31	157.89	0.89	43.92	5.5e-10	747.6	0.050207	1.48904e+06
	sul2_2_AY034138	sul2	Sulphonamide	2267	454	816	100	100	100	100	2.79	1207.54	1e-26	2276.64	0.152894	1.48904e+06
	tetA(46)_1_HQ652506	tetA(46)	Tetracycline	4391	959	1725	92.52	97.51	94.89	102.56	3.06	2201.12	1e-26	5278.5	0.354491	1.48904e+06
	tetB(46)_1_HQ652506	tetB(46)	Tetracycline	3787	966	1737	75.3	78.41	96.04	127.53	2.44	1673.79	1e-26	4238.28	0.284633	1.48904e+06
	tet(A)_6_AF534183	tet(A)	Tetracycline	3348	709	1275	84.63	85.41	99.08	117.08	2.84	1715.93	1e-26	3621	0.243178	1.48904e+06
	tet(O)_2_M20925	tet(O)	Tetracycline	21591	1056	1920	79.27	79.43	99.8	125.9	11.3	18619.9	1e-26	21696	1.45705	1.48904e+06
	tet(O)_3_Y07780	tet(O)	Tetracycline	153694	965	1920	99.64	99.69	99.95	100.31	80.12	150821	1e-26	153830	10.3309	1.48904e+06
	tet(M)_2_X90939	tet(M)	Tetracycline	37298	1045	1920	65.83	65.99	99.76	151.54	19.85	34276.1	1e-26	38112	2.55951	1.48904e+06
	tet(M)_8_X04388	tet(M)	Tetracycline	34191	1047	1920	94.06	94.22	99.83	106.14	17.9	31173.3	1e-26	34368	2.30807	1.48904e+06
	tet(M)_12_FR671418	tet(M)	Tetracycline	163490	958	1920	99.17	99.32	99.84	100.68	85.36	160636	1e-26	163891	11.0065	1.48904e+06
	tet(L)_2_M29725	tet(L)	Tetracycline	152053	693	1377	99.2	100.29	98.91	99.71	111.03	149986	1e-26	152888	10.2676	1.48904e+06
	tet(W)_5_AJ427422	tet(W)	Tetracycline	233742	910	1920	99.95	100	99.95	100	122.08	231024	1e-26	234394	15.7413	1.48904e+06
	tet(O/32/O)_5_FP929050	tet(O/32/O)	Tetracycline	113426	993	1920	95.47	96.09	99.35	104.07	60.01	110481	1e-26	115219	7.73784	1.48904e+06
	dfrA17_1_FJ460238	dfrA17	Diaminopyrimidine	1072	264	474	93.46	93.67	99.77	106.76	2.27	488.61	1e-26	1075.98	0.0722602	1.48904e+06
	dfrA14_1_KF921535	dfrA14	Diaminopyrimidine	372	264	474	65.19	65.19	100	153.4	0.79	18.28	1.9e-05	374.46	0.0251478	1.48904e+06
metagenome_69164502	aadA2_1_NC_010870	aadA2	Aminoglycoside	1824	1496	819	97.56	97.92	99.63	102.12	2.25	32.22	1.4e-08	1842.75	0.0363825	5.06494e+06
	aph(6)-Id_1_M28829	aph(6)-Id	Aminoglycoside	5117	1528	837	100	100	100	100	6.16	1937.33	1e-26	5155.92	0.101796	5.06494e+06
	aph(3')-Ia_3_EF015636	aph(3')-Ia	Aminoglycoside	765	1491	816	65.69	65.69	100	152.24	0.92	234.01	1e-26	750.72	0.0148219	5.06494e+06
	ant(3'')-Ia_1_X02340	ant(3'')-Ia	Aminoglycoside	5718	1775	972	89.2	89.3	99.88	111.98	6.19	2074.55	1e-26	6016.68	0.118791	5.06494e+06
	aph(3'')-Ib_2_AF024602	aph(3'')-Ib	Aminoglycoside	5638	1468	804	99.5	99.63	99.88	100.37	7.05	2446.52	1e-26	5668.2	0.11191	5.06494e+06
	aph(3')-Ib_2_AJ744860	aph(3')-Ib	Aminoglycoside	4904	1490	816	99.88	100.74	99.15	99.27	6.09	1822.19	1e-26	4969.44	0.0981145	5.06494e+06
	blaOXA-347_1_ACWG01000053	blaOXA-347	Beta-lactam	3827	1507	825	97.33	97.33	100	102.74	4.62	1008.8	1e-26	3811.5	0.0752526	5.06494e+06
	blaTEM-1B_1_AY458016	blaTEM-1B	Beta-lactam	10810	1570	861	100	100	100	100	12.49	6894.55	1e-26	10753.9	0.21232	5.06494e+06
	blaTEM-135_1_GQ896333	blaTEM-135	Beta-lactam	2032	1573	861	82.23	82.23	100	121.61	2.35	58.28	1e-13	2023.35	0.0399481	5.06494e+06
	cfiA14_1_FM200789	cfiA14	Beta-lactam	5364	1369	750	96.8	96.8	100	103.31	7.14	2369.2	1e-26	5355	0.105727	5.06494e+06
	cfxA3_1_AF472622	cfxA3	Beta-lactam	2783379	808	966	99.9	100	99.9	100	2986.28	2.78095e+06	1e-26	2.88475e+06	56.9552	5.06494e+06
	erm(B)_10_U86375	erm(B)	Multiple	1285	1348	738	100	100	100	100	1.72	1.55	0.21	1269.36	0.0250617	5.06494e+06
	erm(F)_3_M17808	erm(F)	Multiple	8775	1461	801	99.38	100	99.38	100	11.13	5224.2	1e-26	8915.13	0.176016	5.06494e+06
	erm(X)_3_U21300	erm(X)	Multiple	1184	1392	762	80.31	81.76	98.23	122.31	1.64	16.93	3.9e-05	1249.68	0.0246731	5.06494e+06
	msr(D)_2_AF274302	msr(D)	Multiple	4231	2675	1464	95.42	95.42	100	104.8	2.88	350.53	1e-26	4216.32	0.0832452	5.06494e+06
	lnu(F)_1_EU118119	lnu(F)	Lincosamide	2107	1502	822	97.45	97.45	100	102.62	2.55	101.32	1e-23	2096.1	0.0413845	5.06494e+06
	mph(A)_1_D16251	mph(A)	Macrolide	2232	1655	906	72.96	72.96	100	137.07	1.1	85.39	1e-19	996.6	0.0196764	5.06494e+06
	mef(A)_2_U83667	mef(A)	Multiple	3460	2225	1218	95.57	95.57	100	104.64	2.83	267.93	1e-26	3446.94	0.0680549	5.06494e+06
	erm(B)_23_X72021	erm(B)	Multiple	699	1349	738	69.65	69.65	100	143.58	0.96	206.35	1e-26	708.48	0.0139879	5.06494e+06
	mdf(A)_1_Y08743	mdf(A)	Multiple	6788	2251	1233	99.11	100	99.11	100	5.69	2276.41	1e-26	7015.77	0.138516	5.06494e+06
	cmlA1_1_M64556	cmlA1	Phenicol	11686	2298	1260	99.92	100	99.92	100	9.34	6301.04	1e-26	11768.4	0.23235	5.06494e+06
	floR_2_AF118107	floR	Phenicol	2787	2220	1215	90.62	92.02	98.48	108.68	2.37	64.08	1e-14	2879.55	0.0568526	5.06494e+06
	catQ_1_M55620	catQ	Phenicol	936	1206	660	80.91	83.94	96.39	119.13	1.59	34.13	5.7e-09	1049.4	0.0207189	5.06494e+06
	qnrS1_1_AB187515	qnrS1	Fluoroquinolone	5727	1199	657	99.85	100	99.85	100	8.73	2958.85	1e-26	5735.61	0.113241	5.06494e+06
	sul2_2_AY034138	sul2	Sulphonamide	6806	1489	816	96.32	96.32	100	103.82	8.35	3406.53	1e-26	6813.6	0.134525	5.06494e+06
	sul3_2_AJ459418	sul3	Sulphonamide	3756	1446	792	95.33	95.45	99.87	104.76	4.73	1024.72	1e-26	3746.16	0.0739626	5.06494e+06
	tetA(46)_1_HQ652506	tetA(46)	Tetracycline	1756	3153	1725	64.99	68.35	95.08	146.31	1.22	397.96	1e-26	2104.5	0.0415503	5.06494e+06
	tet(A)_6_AF534183	tet(A)	Tetracycline	18477	2323	1275	100	100	100	100	14.54	12545.5	1e-26	18538.5	0.366016	5.06494e+06
	tet(M)_13_AM990992	tet(M)	Tetracycline	2934	3509	1920	84.48	84.53	99.94	118.3	1.52	51.45	1e-12	2918.4	0.0576196	5.06494e+06
	tet(Q)_1_L33696	tet(Q)	Tetracycline	1956777	2179	1926	99.84	100	99.84	100	1021.47	1.95025e+06	1e-26	1.96735e+06	38.8425	5.06494e+06
	tet(Q)_3_U73497	tet(Q)	Tetracycline	66311	3547	1965	81.63	82.39	99.07	121.37	38.8	56388.5	1e-26	76242	1.50529	5.06494e+06
	tet(W)_1_DQ060146	tet(W)	Tetracycline	2094	3510	1920	71.46	71.98	99.28	138.93	1.11	357.95	1e-26	2131.2	0.0420775	5.06494e+06
	dfrA17_1_FJ460238	dfrA17	Diaminopyrimidine	454	866	474	66.24	66.24	100	150.96	0.95	128.83	1e-26	450.3	0.00889053	5.06494e+06
	dfrA15_2_AF221900	dfrA15	Diaminopyrimidine	2229	866	474	100	100	100	100	4.65	600.09	1e-26	2204.1	0.0435168	5.06494e+06
metagenome_69164503	aadA2_1_NC_010870	aadA2	Aminoglycoside	18268	6848	819	86.94	87.67	99.16	114.07	24.18	5191.94	1e-26	19803.4	0.086052	2.30133e+07
	aph(6)-Id_1_M28829	aph(6)-Id	Aminoglycoside	321359	6908	837	100	100	100	100	384.91	301214	1e-26	322170	1.39993	2.30133e+07
	aph(6)-Id_3_AB109805	aph(6)-Id	Aminoglycoside	27227	6996	837	76.58	78.38	97.71	127.59	32.99	11958.9	1e-26	27612.6	0.119985	2.30133e+07
	aph(6)-Id_4_CP000971	aph(6)-Id	Aminoglycoside	17102	6949	831	99.4	100	99.4	100	20.66	4285.75	1e-26	17168.5	0.0746023	2.30133e+07
	aph(3')-Ia_3_EF015636	aph(3')-Ia	Aminoglycoside	42798	6816	816	99.88	100	99.88	100	52.41	26094.9	1e-26	42766.6	0.185834	2.30133e+07
	aph(3')-Ia_7_X62115	aph(3')-Ia	Aminoglycoside	65027	6809	816	100	100	100	100	79.45	47179.6	1e-26	64831.2	0.281712	2.30133e+07
	ant(6)-Ia_3_KF864551	ant(6)-Ia	Aminoglycoside	889873	6980	867	100	100	100	100	1023.28	869148	1e-26	887184	3.85509	2.30133e+07
	aac(3)-IIa_1_X51534	aac(3)-Iia	Aminoglycoside	42216	7192	861	99.65	99.77	99.88	100.23	49.07	24826.6	1e-26	42249.3	0.183586	2.30133e+07
	aac(3)-IIe_1_EU022315	aac(3)-Iie	Aminoglycoside	8315	7202	861	75.15	75.49	99.54	132.46	9.79	79.7	1e-18	8429.19	0.0366275	2.30133e+07
	aac(6')-aph(2'')_1_M13771	aac(6')-aph(2'')	Aminoglycoside	442033	11826	1440	100	100	100	100	306.88	407786	1e-26	441907	1.92022	2.30133e+07
	ant(3'')-Ia_1_X02340	ant(3'')-Ia	Aminoglycoside	26498	8125	972	91.05	92.39	98.55	108.24	32.19	9749.05	1e-26	31288.7	0.135959	2.30133e+07
	aadA2_2_JQ364967	aadA2	Aminoglycoside	118531	6594	792	100	100	100	100	149.74	100138	1e-26	118594	0.515328	2.30133e+07
	aadA5_1_AF137361	aadA5	Aminoglycoside	40995	6591	789	100	100	100	100	51.78	24873.1	1e-26	40854.4	0.177525	2.30133e+07
	ant(6)-Ia_2_KF421157	ant(6)-Ia	Aminoglycoside	40580	7218	864	100	100	100	100	47.35	23285.8	1e-26	40910.4	0.177768	2.30133e+07
	ant(6)-Ia_1_AF330699	ant(6)-Ia	Aminoglycoside	19378	7601	909	100	100	100	100	21.29	5140.92	1e-26	19352.6	0.0840931	2.30133e+07
	aph(3')-III_1_M26832	aph(3')-III	Aminoglycoside	24146	6646	795	100	100	100	100	30.25	9945.55	1e-26	24048.8	0.104499	2.30133e+07
	aph(4)-Ia_1_V01499	aph(4)-Ia	Aminoglycoside	1008	8586	1026	75.44	75.44	100	132.56	0.98	5986.06	1e-26	1005.48	0.00436912	2.30133e+07
	ant(9)-Ia_1_X02588	ant(9)-Ia	Aminoglycoside	44292	6540	783	100	100	100	100	56.46	28037.4	1e-26	44208.2	0.192098	2.30133e+07
	aph(3'')-Ib_2_AF024602	aph(3'')-Ib	Aminoglycoside	51442	6713	804	99.25	99.25	100	100.75	64.28	34401.3	1e-26	51681.1	0.224571	2.30133e+07
	aph(3'')-Ib_5_AF321551	aph(3'')-Ib	Aminoglycoside	341143	6630	804	100	100	100	100	425.62	321757	1e-26	342198	1.48696	2.30133e+07
	str_2_FN435330	str	Aminoglycoside	30316	7095	849	99.76	100	99.76	100	35.91	14411.9	1e-26	30487.6	0.132478	2.30133e+07
	aac(3)-IIa_4_L22613	aac(3)-Iia	Aminoglycoside	3996	7204	861	99.77	100	99.77	100	4.66	918.99	1e-26	4012.26	0.0174345	2.30133e+07
	aph(3')-Ib_2_AJ744860	aph(3')-Ib	Aminoglycoside	119961	6793	816	99.88	100.74	99.15	99.27	149.21	101036	1e-26	121755	0.529065	2.30133e+07
	aac(6')-Ii_1_L12710	aac(6')-Ii	Aminoglycoside	12953	4591	549	99.27	100	99.27	100	24.26	3985.12	1e-26	13318.7	0.0578741	2.30133e+07
	blaOXA-347_1_ACWG01000053	blaOXA-347	Beta-lactam	242133	6832	825	100	100	100	100	292.48	222384	1e-26	241296	1.04851	2.30133e+07
	blaTEM-1B_1_AY458016	blaTEM-1B	Beta-lactam	155564	7157	861	100	100	100	100	180.56	135350	1e-26	155462	0.675531	2.30133e+07
	blaTEM-1C_1_FJ560503	blaTEM-1C	Beta-lactam	20864	7199	861	100	100	100	100	24.12	6653.94	1e-26	20767.3	0.0902405	2.30133e+07
	blaACI-1_1_AJ007350	blaACI-1	Beta-lactam	353551	7047	855	99.53	100	99.53	100	417.53	332959	1e-26	356988	1.55122	2.30133e+07
	blaZ_5_AJ302698	blaZ	Beta-lactam	1297	7079	846	72.93	72.93	100	137.12	1.53	3991.81	1e-26	1294.38	0.00562448	2.30133e+07
	cfiA13_1_FM200787	cfiA13	Beta-lactam	89287	6252	750	100	100	100	100	118.71	72166.4	1e-26	89032.5	0.386874	2.30133e+07
	cfiA14_1_FM200789	cfiA14	Beta-lactam	57474	6260	750	98.27	98.27	100	101.76	76.68	41151.3	1e-26	57510	0.249899	2.30133e+07
	cfxA_1_U38243	cfxA	Beta-lactam	162273	8028	966	99.9	99.9	100	100.1	167.53	139701	1e-26	161834	0.703219	2.30133e+07
	cfxA3_1_AF472622	cfxA3	Beta-lactam	29473	8074	966	87.27	87.27	100	114.59	30.42	12195.3	1e-26	29385.7	0.12769	2.30133e+07
	blaCTX-M-55_1_DQ810789	blaCTX-M-55	Beta-lactam	2875	7330	876	100	100	100	100	3.27	1944.94	1e-26	2864.52	0.0124472	2.30133e+07
	fosA_3_ACWO01000079	fosA	Phosphonic acid	776	3514	420	97.62	99.29	98.32	100.72	2.07	1747.64	1e-26	869.4	0.00377781	2.30133e+07
	VanC2_1_L29638	VanC2	Glycopeptide	743	8812	1053	61.54	61.63	99.85	162.25	0.71	6814.69	1e-26	747.63	0.00324868	2.30133e+07
	ere(D)_1_KP265721	ere(D)	Macrolide	342920	10119	1227	96.66	100	96.66	100	305.55	313721	1e-26	374910	1.6291	2.30133e+07
	erm(A)_1_X03216	erm(A)	Multiple	24766	6119	732	100	100	100	100	33.86	11258	1e-26	24785.5	0.107701	2.30133e+07
	erm(A)_3_EU348758	erm(A)	Multiple	12638	4967	594	100	100	100	100	21.22	3341.54	1e-26	12604.7	0.0547713	2.30133e+07
	erm(B)_1_JN899585	erm(B)	Multiple	147366	6137	738	100	100	100	100	199.35	129936	1e-26	147120	0.639283	2.30133e+07
	erm(B)_9_AF299292	erm(B)	Multiple	7620	6173	738	99.32	99.46	99.86	100.54	10.41	151.61	1e-26	7682.58	0.0333832	2.30133e+07
	erm(B)_10_U86375	erm(B)	Multiple	152192	6135	738	100	100	100	100	206.81	134736	1e-26	152626	0.663206	2.30133e+07
	erm(B)_11_M19270	erm(B)	Multiple	30022	6167	738	99.05	99.05	100	100.96	40.65	15723	1e-26	29999.7	0.130358	2.30133e+07
	erm(B)_12_U18931	erm(B)	Multiple	1102405	5886	738	100	100	100	100	1493.89	1.08487e+06	1e-26	1.10249e+06	4.79067	2.30133e+07
	erm(B)_18_X66468	erm(B)	Multiple	151612	6335	762	99.74	100.13	99.61	99.87	213.37	133622	1e-26	162588	0.706495	2.30133e+07
	erm(B)_20_AF109075	erm(B)	Multiple	652	6175	738	66.94	68.43	97.82	146.14	0.95	4468.73	1e-26	701.1	0.0030465	2.30133e+07
	erm(C)_13_M13761	erm(C)	Multiple	3724	6149	735	100	100	100	100	5.05	595.96	1e-26	3711.75	0.0161287	2.30133e+07
	erm(F)_3_M17808	erm(F)	Multiple	1299714	6332	801	99.5	100	99.5	100	1671.09	1.28084e+06	1e-26	1.33854e+06	5.81639	2.30133e+07
	erm(F)_4_M62487	erm(F)	Multiple	145022	6661	801	97.25	97.25	100	102.82	182.06	126207	1e-26	145830	0.633677	2.30133e+07
	erm(G)_1_M15332	erm(G)	Multiple	4931	6149	735	98.23	98.91	99.31	101.1	6.79	133.99	1e-26	4990.65	0.0216859	2.30133e+07
	erm(G)_2_L42817	erm(G)	Multiple	1918	6150	735	78.37	78.91	99.31	126.72	2.66	2220.04	1e-26	1955.1	0.00849552	2.30133e+07
	erm(X)_3_U21300	erm(X)	Multiple	9188	6374	762	95.67	95.93	99.73	104.24	12.2	508.74	1e-26	9296.4	0.0403958	2.30133e+07
	mef(A)_3_AF227520	mef(A)	Multiple	1163158	9689	1218	95.73	100	95.73	100	1075.72	1.13441e+06	1e-26	1.31023e+06	5.69334	2.30133e+07
	mef(A)_4_HG423652	mef(A)	Multiple	149432	10129	1218	77.91	82.1	94.9	121.8	145.46	121616	1e-26	177170	0.76986	2.30133e+07
	mef(B)_1_FJ196385	mef(B)	Macrolide	1582	10294	1230	75.93	76.02	99.89	131.55	1.29	6391.14	1e-26	1586.7	0.00689471	2.30133e+07
	msr(C)_1_AY004350	msr(C)	Multiple	10036	12374	1479	85.67	87.22	98.22	114.65	7.23	244.08	1e-26	10693.2	0.0464652	2.30133e+07
	msr(C)_2_AF313494	msr(C)	Multiple	25550	12366	1479	99.46	100	99.46	100	17.84	4583.79	1e-26	26385.4	0.114653	2.30133e+07
	msr(D)_2_AF274302	msr(D)	Multiple	457901	12015	1464	100	100	100	100	313.76	423083	1e-26	459345	1.996	2.30133e+07
	msr(D)_3_AF227520	msr(D)	Multiple	8520	12250	1464	82.51	85.66	96.33	116.75	6.64	669.86	1e-26	9720.96	0.0422406	2.30133e+07
	lsa(C)_1_HM990671	lsa(C)	Multiple	4242	12377	1479	89.52	94.66	94.57	105.64	3.52	3982.71	1e-26	5206.08	0.022622	2.30133e+07
	lnu(A)_1_M14039	lnu(A)	Lincosamide	739	4066	486	86.01	86.83	99.05	115.17	1.53	2304.11	1e-26	743.58	0.00323109	2.30133e+07
	lnu(C)_1_AY928180	lnu(C)	Lincosamide	1268500	3918	495	99.19	100	99.19	100	2601.49	1.25679e+06	1e-26	1.28774e+06	5.59562	2.30133e+07
	mph(A)_1_D16251	mph(A)	Macrolide	159826	7530	906	100	100	100	100	114.16	138590	1e-26	103429	0.449431	2.30133e+07
	mph(A)_2_U36578	mph(A)	Macrolide	23226	7700	921	91.53	91.64	99.88	109.12	25.07	7794.45	1e-26	23089.5	0.100331	2.30133e+07
	lsa(A)_1_AY225127	lsa(A)	Multiple	27273	12516	1497	99.67	100	99.67	100	18.64	5472.85	1e-26	27904.1	0.121252	2.30133e+07
	lsa(A)_3_AY737526	lsa(A)	Multiple	17160	12521	1497	98.86	100	98.86	100	11.94	724.83	1e-26	17874.2	0.0776689	2.30133e+07
	mef(A)_1_AJ971089	mef(A)	Multiple	175729	10118	1218	78.33	81.28	96.36	123.03	165.45	147578	1e-26	201518	0.875659	2.30133e+07
	mef(A)_2_U83667	mef(A)	Multiple	454653	9997	1218	99.67	100	99.67	100	382.98	425522	1e-26	466470	2.02696	2.30133e+07
	lnu(B)_2_JQ861959	lnu(B)	Lincosamide	33923	6718	804	100	100	100	100	42.1	18209.9	1e-26	33848.4	0.147082	2.30133e+07
	erm(B)_23_X72021	erm(B)	Multiple	151685	6135	738	100	100	100	100	204.68	134231	1e-26	151054	0.656376	2.30133e+07
	lnu(E)_1_KF287643	lnu(E)	Lincosamide	546	4367	522	70.31	70.31	100	142.23	1.03	2972.52	1e-26	537.66	0.0023363	2.30133e+07
	mdf(A)_1_Y08743	mdf(A)	Multiple	90010	10280	1233	98.13	100	98.13	100	77.51	63383.9	1e-26	95569.8	0.415281	2.30133e+07
	lsa(E)_1_JX560992	lsa(E)	Multiple	55712	12400	1485	100	100	100	100	37.55	27540.4	1e-26	55761.7	0.242302	2.30133e+07
	optrA_5_KT862783	optrA	Multiple	31621	16453	1968	100	100	100	100	16.06	4784.99	1e-26	31606.1	0.137338	2.30133e+07
	poxtA_1_MF095097	poxtA	Multiple	5908	13632	1629	98.47	98.47	100	101.56	3.62	3053.84	1e-26	5896.98	0.0256242	2.30133e+07
	cat_5_U35036	cat	Phenicol	20279	5417	648	98.92	100	98.92	100	32.21	8594.59	1e-26	20872.1	0.0906957	2.30133e+07
	cmlA1_1_M64556	cmlA1	Phenicol	1463	10545	1260	85.71	85.87	99.82	116.45	1.17	6869.4	1e-26	1474.2	0.00640586	2.30133e+07
	fexA_1_AJ549214	fexA	Phenicol	25294	11940	1428	99.65	100	99.65	100	17.86	4789.34	1e-26	25504.1	0.110823	2.30133e+07
	catA1_1_V00622	catA1	Phenicol	101122	5499	660	99.55	100	99.55	100	154.08	85758.9	1e-26	101693	0.441887	2.30133e+07
	catQ_1_M55620	catQ	Phenicol	6624	5521	660	96.21	100	96.21	100	11.39	100.1	1e-22	7517.4	0.0326654	2.30133e+07
	fexB_1_JN201336	fexB	Phenicol	4651	11799	1410	91.35	91.49	99.84	109.3	3.29	3106.61	1e-26	4638.9	0.0201575	2.30133e+07
	qnrS1_1_AB187515	qnrS1	Fluoroquinolone	1575	5497	657	92.39	92.39	100	108.24	2.4	2175.46	1e-26	1576.8	0.00685169	2.30133e+07
	oqxA_1_EU370913	oqxA	Multiple	3504	9841	1176	90.14	95.58	94.31	104.63	3.72	3009.38	1e-26	4374.72	0.0190095	2.30133e+07
	oqxB_1_EU370913	oqxB	Multiple	10288	26396	3153	95.91	98.89	96.99	101.12	3.75	7073.46	1e-26	11823.8	0.0513779	2.30133e+07
	sul1_2_U12338	sul1	Sulphonamide	155571	6983	840	100	100	100	100	185.27	135822	1e-26	155627	0.676247	2.30133e+07
	sul2_2_AY034138	sul2	Sulphonamide	603712	6653	816	100	100	100	100	739.57	584042	1e-26	603489	2.62235	2.30133e+07
	sul2_9_FJ197818	sul2	Sulphonamide	18312	7124	852	78.99	78.99	100	126.6	21.37	4920.41	1e-26	18207.2	0.0791161	2.30133e+07
	sul3_2_AJ459418	sul3	Sulphonamide	1198	6627	792	60.98	60.98	100	163.98	1.5	3767.13	1e-26	1188	0.00516223	2.30133e+07
	tet(O/32/O)_4_AIOQ01000025	tet(O/32/O)	Tetracycline	10167	16067	1920	62.71	62.81	99.83	159.2	5.39	1326.93	1e-26	10348.8	0.0449688	2.30133e+07
	tet(40)_1_FJ158002	tet(40)	Tetracycline	30987	10206	1221	99.67	100	99.67	100	25.92	10483.5	1e-26	31648.3	0.137522	2.30133e+07
	tet(40)_2_AM419751	tet(40)	Tetracycline	396711	10046	1221	99.59	100	99.59	100	329.09	367563	1e-26	401819	1.74603	2.30133e+07
	tetA(46)_1_HQ652506	tetA(46)	Tetracycline	28278	14423	1725	90.32	100	90.32	100	22.56	4495.38	1e-26	38916	0.169102	2.30133e+07
	tetA(60)_1_KX000272	tetA(60)	Tetracycline	4374	14563	1740	89.31	95.75	93.28	104.44	3.22	5482.51	1e-26	5602.8	0.0243459	2.30133e+07
	tet(A)_6_AF534183	tet(A)	Tetracycline	12559	10666	1275	100	100	100	100	9.88	154.29	1e-26	12597	0.0547379	2.30133e+07
	tet(D)_1_AF467077	tet(D)	Tetracycline	106060	9873	1185	100	100	100	100	89.68	79803.4	1e-26	106271	0.46178	2.30133e+07
	tet(C)_3_AF055345	tet(C)	Tetracycline	5389	9966	1191	97.48	97.57	99.91	102.5	4.53	1364.33	1e-26	5395.23	0.023444	2.30133e+07
	tet(B)_1_AP000342	tet(B)	Tetracycline	74306	10062	1206	100	100	100	100	61.63	48920.1	1e-26	74325.8	0.322969	2.30133e+07
	tet(O)_2_M20925	tet(O)	Tetracycline	268930	15890	1920	98.23	98.44	99.79	101.59	140.77	224806	1e-26	270278	1.17444	2.30133e+07
	tet(O)_3_Y07780	tet(O)	Tetracycline	500764	15731	1920	99.9	100	99.9	100	262.03	455486	1e-26	503098	2.18612	2.30133e+07
	tet(M)_4_X75073	tet(M)	Tetracycline	27727	16055	1920	93.44	93.91	99.5	106.49	14.59	3111.65	1e-26	28012.8	0.121724	2.30133e+07
	tet(M)_8_X04388	tet(M)	Tetracycline	10747	16066	1920	84.48	84.64	99.82	118.15	5.66	1055.39	1e-26	10867.2	0.0472214	2.30133e+07
	tet(M)_10_EU182585	tet(M)	Tetracycline	79817	16019	1920	92.4	92.71	99.66	107.87	42.36	42469.6	1e-26	81331.2	0.353409	2.30133e+07
	tet(M)_12_FR671418	tet(M)	Tetracycline	10357	16066	1920	71.77	72.03	99.64	138.83	5.61	1233.86	1e-26	10771.2	0.0468042	2.30133e+07
	tet(M)_13_AM990992	tet(M)	Tetracycline	759696	15554	1920	100	100	100	100	396.75	714282	1e-26	761760	3.31008	2.30133e+07
	tet(L)_2_M29725	tet(L)	Tetracycline	119560	11467	1377	100	100	100	100	86.96	89172.7	1e-26	119744	0.520325	2.30133e+07
	tet(S/M)_2_AY534326	tet(S/M)	Tetracycline	53761	16162	1935	90.8	90.8	100	110.13	27.82	20216.9	1e-26	53831.7	0.233915	2.30133e+07
	tet(Q)_1_L33696	tet(Q)	Tetracycline	1622386	15010	1926	99.64	100.16	99.48	99.84	868.74	1.5779e+06	1e-26	1.67319e+06	7.27055	2.30133e+07
	tet(Q)_2_X58717	tet(Q)	Tetracycline	119880	16042	1926	96.37	100	96.37	100	72.72	79327.3	1e-26	140059	0.608599	2.30133e+07
	tet(Q)_4_Z21523	tet(Q)	Tetracycline	4091968	13315	1926	100	100	100	100	2136.57	4.05219e+06	1e-26	4.11503e+06	17.8811	2.30133e+07
	tet(X)_1_GU014535	tet(X)	Multiple	744553	9457	1167	98.8	99.14	99.65	100.86	645.26	716654	1e-26	753018	3.2721	2.30133e+07
	tet(X)_2_M37699	tet(X)	Multiple	248133	9664	1167	99.91	100.09	99.83	99.91	212.47	220590	1e-26	247952	1.07743	2.30133e+07
	tet(W)_5_AJ427422	tet(W)	Tetracycline	502926	15729	1920	99.95	100	99.95	100	262.83	457645	1e-26	504634	2.19279	2.30133e+07
	tet(O/32/O)_3_NZ_AUJS01000017	tet(O/32/O)	Tetracycline	12399	16065	1920	67.14	67.24	99.85	148.72	6.5	472.29	1e-26	12480	0.0542295	2.30133e+07
	tet(O/32/O)_5_FP929050	tet(O/32/O)	Tetracycline	50305	16039	1920	65.83	65.94	99.84	151.66	26.37	17697.2	1e-26	50630.4	0.220005	2.30133e+07
	dfrA17_1_FJ460238	dfrA17	Diaminopyrimidine	26842	3961	474	100	100	100	100	56.33	16995	1e-26	26700.4	0.116022	2.30133e+07
	dfrG_1_AB205645	dfrG	Diaminopyrimidine	13232	4164	498	99.2	100.6	98.6	99.4	26.84	4725.89	1e-26	13366.3	0.0580808	2.30133e+07
	dfrA1_8_X00926	dfrA1	Diaminopyrimidine	1963	3965	474	99.79	100	99.79	100	4.11	676.62	1e-26	1948.14	0.00846527	2.30133e+07
	dfrA12_8_AM040708	dfrA12	Diaminopyrimidine	90038	4151	498	100	100	100	100	180.05	78316.4	1e-26	89664.9	0.389622	2.30133e+07
	dfrA14_1_KF921535	dfrA14	Diaminopyrimidine	919	3966	474	99.79	100	99.79	100	1.96	1900.62	1e-26	929.04	0.00403697	2.30133e+07
metagenome_69164504	ant(6)-Ia_3_KF864551	ant(6)-Ia	Aminoglycoside	2195	38	867	97.58	97.58	100	102.48	2.53	2081.68	1e-26	2193.51	1.98096	110730
	aadA5_1_AF137361	aadA5	Aminoglycoside	660	35	789	76.81	76.81	100	130.2	0.83	560.44	1e-26	654.87	0.591413	110730
	blaOXA-347_1_ACWG01000053	blaOXA-347	Beta-lactam	653	37	825	67.64	67.64	100	147.85	0.78	549.3	1e-26	643.5	0.581145	110730
	blaTEM-55_1_DQ286729	blaTEM-55	Beta-lactam	832	38	861	61.56	61.56	100	162.45	0.95	722.47	1e-26	817.95	0.73869	110730
	erm(B)_12_U18931	erm(B)	Multiple	3877	32	738	100	100	100	100	5.29	3780.67	1e-26	3904.02	3.52572	110730
	erm(B)_18_X66468	erm(B)	Multiple	1467	34	762	82.15	82.55	99.52	121.14	1.92	1367.58	1e-26	1463.04	1.32127	110730
	erm(F)_3_M17808	erm(F)	Multiple	1648	35	801	89.01	90.51	98.34	110.48	2.11	1543.43	1e-26	1690.11	1.52634	110730
	erm(X)_3_U21300	erm(X)	Multiple	742	34	762	66.14	66.27	99.8	150.89	0.98	644.96	1e-26	746.76	0.674399	110730
	mef(A)_3_AF227520	mef(A)	Multiple	1787	54	1218	61.17	63.79	95.88	156.76	1.73	1629.95	1e-26	2107.14	1.90296	110730
	msr(D)_2_AF274302	msr(D)	Multiple	27697	52	1464	100	100	100	100	18.97	27541.4	1e-26	27772.1	25.081	110730
	lnu(C)_1_AY928180	lnu(C)	Lincosamide	3730	21	495	98.99	100	98.99	100	7.68	3665.1	1e-26	3801.6	3.43322	110730
	mef(A)_2_U83667	mef(A)	Multiple	22609	45	1218	100	100	100	100	18.52	22473	1e-26	22557.4	20.3715	110730
	optrA_2_KT862781	optrA	Multiple	3072	87	1968	62.75	62.75	100	159.35	1.56	2820.07	1e-26	3070.08	2.77259	110730
	sul1_2_U12338	sul1	Sulphonamide	684	37	840	73.21	73.21	100	136.59	0.81	578.23	1e-26	680.4	0.614469	110730
	tetA(46)_1_HQ652506	tetA(46)	Tetracycline	9739	72	1725	93.57	98.61	94.89	101.41	6.52	9524.19	1e-26	11247	10.1572	110730
	tetB(46)_1_HQ652506	tetB(46)	Tetracycline	9992	72	1737	84.28	89.69	93.97	111.49	6.88	9776.11	1e-26	11950.6	10.7925	110730
	tet(M)_13_AM990992	tet(M)	Tetracycline	6035	83	1920	93.8	93.85	99.94	106.55	3.14	5790.42	1e-26	6028.8	5.44461	110730
	tet(Q)_1_L33696	tet(Q)	Tetracycline	2411	85	1926	63.81	64.02	99.68	156.2	1.32	2165.46	1e-26	2542.32	2.29597	110730
	tet(Q)_4_Z21523	tet(Q)	Tetracycline	5867	83	1926	91.95	91.95	100	108.75	3.04	5621.46	1e-26	5855.04	5.28768	110730
	tet(X)_2_M37699	tet(X)	Multiple	996	52	1167	64.27	64.27	100	155.6	0.86	848.89	1e-26	1003.62	0.906369	110730
metagenome_69164505	aac(6')-Iaa_1_NC_003197	aac(6')-Iaa	Aminoglycoside	714	26	438	87.9	87.9	100	113.77	1.61	637.06	1e-26	705.18	0.453846	155379
	aadA2_1_NC_010870	aadA2	Aminoglycoside	4893	49	819	99.02	99.88	99.14	100.12	6.04	4747.39	1e-26	4946.76	3.18368	155379
	aph(6)-Id_1_M28829	aph(6)-Id	Aminoglycoside	5093	50	837	99.76	100	99.76	100	6.07	4944.32	1e-26	5080.59	3.26981	155379
	aac(6')-aph(2'')_1_M13771	aac(6')-aph(2'')	Aminoglycoside	3054	87	1440	80.07	80.07	100	124.89	2.12	2801.38	1e-26	3052.8	1.96475	155379
	ant(3'')-Ia_1_X02340	ant(3'')-Ia	Aminoglycoside	4496	58	972	90.84	91.15	99.66	109.71	5.04	4323.44	1e-26	4898.88	3.15287	155379
	aadA1_3_JQ414041	aadA1	Aminoglycoside	1426	48	792	69.57	69.7	99.82	143.48	1.8	1286.75	1e-26	1425.6	0.9175	155379
	aadA5_1_AF137361	aadA5	Aminoglycoside	7455	46	789	100	100	100	100	9.42	7316.16	1e-26	7432.38	4.7834	155379
	aph(3')-III_1_M26832	aph(3')-III	Aminoglycoside	2977	48	795	95.97	95.97	100	104.19	3.72	2835.21	1e-26	2957.4	1.90335	155379
	aph(3'')-Ib_5_AF321551	aph(3'')-Ib	Aminoglycoside	4090	48	804	100	100	100	100	5.09	3946.72	1e-26	4092.36	2.6338	155379
	aac(3)-IIa_4_L22613	aac(3)-Iia	Aminoglycoside	2543	52	861	93.61	93.84	99.75	106.56	2.96	2389.93	1e-26	2548.56	1.64023	155379
	blaDHA-1_1_Y16410	blaDHA-1	Beta-lactam	6366	67	1140	97.46	97.46	100	102.61	5.57	6165.22	1e-26	6349.8	4.08666	155379
	blaTEM-1B_1_AY458016	blaTEM-1B	Beta-lactam	7351	50	861	100	100	100	100	8.5	7199.52	1e-26	7318.5	4.71011	155379
	mecA_6_BX571856	mecA	Beta-lactam	7893	118	2007	97.81	97.81	100	102.24	3.94	7544.65	1e-26	7907.58	5.08923	155379
	blaZ_16_JBTH01000015	blaZ	Beta-lactam	1413	52	849	71.02	71.02	100	140.8	1.65	1264.26	1e-26	1400.85	0.901572	155379
	blaCTX-M-27_1_AY156923	blaCTX-M-27	Beta-lactam	2129	53	876	95.32	95.32	100	104.91	2.42	1973.81	1e-26	2119.92	1.36436	155379
	fusB_1_AM292600	fusB	Fusidane	670	39	642	66.67	66.67	100	150	1.06	560.24	1e-26	680.52	0.437975	155379
	erm(B)_11_M19270	erm(B)	Multiple	704	45	738	67.48	67.48	100	148.19	0.95	578.74	1e-26	701.1	0.45122	155379
	erm(C)_13_M13761	erm(C)	Multiple	10013	42	735	100	100	100	100	13.63	9885.32	1e-26	10018.1	6.44751	155379
	msr(A)_1_X52085	msr(A)	Multiple	2210	89	1467	80.03	80.85	98.99	123.69	1.55	1955.34	1e-26	2273.85	1.46342	155379
	mph(A)_1_D16251	mph(A)	Macrolide	6761	53	906	98.23	98.23	100	101.8	4.78	6601.25	1e-26	4330.68	2.78718	155379
	mph(C)_2_AF167161	mph(C)	Macrolide	1528	55	900	72.67	72.67	100	137.61	1.7	1370.27	1e-26	1530	0.984691	155379
	mdf(A)_1_Y08743	mdf(A)	Multiple	4286	74	1233	98.22	99.43	98.78	100.57	3.64	4068.07	1e-26	4488.12	2.8885	155379
	cmlA1_1_M64556	cmlA1	Phenicol	7326	74	1260	99.92	100	99.92	100	5.84	7105.21	1e-26	7358.4	4.73579	155379
	floR_2_AF118107	floR	Phenicol	7318	71	1215	96.95	98.68	98.25	101.33	6.22	7104.99	1e-26	7557.3	4.8638	155379
	qnrB4_1_DQ303921	qnrB4	Fluoroquinolone	3047	39	645	100	100	100	100	4.7	2931.5	1e-26	3031.5	1.95104	155379
	qnrS1_1_AB187515	qnrS1	Fluoroquinolone	2130	40	657	92.69	92.69	100	107.88	3.21	2012.65	1e-26	2108.97	1.35731	155379
	sul1_2_U12338	sul1	Sulphonamide	8036	49	840	98.93	98.93	100	101.08	9.57	7888.68	1e-26	8038.8	5.17368	155379
	sul2_2_AY034138	sul2	Sulphonamide	10496	47	816	100	100	100	100	12.87	10354.7	1e-26	10501.9	6.75892	155379
	sul3_2_AJ459418	sul3	Sulphonamide	3584	47	792	100	100	100	100	4.51	3442.72	1e-26	3571.92	2.29885	155379
	tet(A)_6_AF534183	tet(A)	Tetracycline	13324	72	1275	97.49	97.57	99.92	102.49	10.5	13107.3	1e-26	13387.5	8.61605	155379
	tet(M)_7_FN433596	tet(M)	Tetracycline	6100	114	1920	59.11	60.16	98.27	166.23	3.23	5764.83	1e-26	6201.6	3.99128	155379
	dfrA17_1_FJ460238	dfrA17	Diaminopyrimidine	4926	28	474	100	100	100	100	10.34	4841.27	1e-26	4901.16	3.15433	155379
	dfrA12_8_AM040708	dfrA12	Diaminopyrimidine	2471	30	498	100	100	100	100	4.94	2381.46	1e-26	2460.12	1.58331	155379
metagenome_69164506	aph(6)-Id_4_CP000971	aph(6)-Id	Aminoglycoside	22804	104	831	99.88	99.88	100	100.12	27.53	22491.8	1e-26	22877.4	6.17727	370349
	ant(3'')-Ia_1_X02340	ant(3'')-Ia	Aminoglycoside	4105	128	972	74.49	77.37	96.28	129.26	5.3	3733.83	1e-26	5151.6	1.39101	370349
	aadA2_2_JQ364967	aadA2	Aminoglycoside	2371	105	792	94.7	94.7	100	105.6	2.99	2072.31	1e-26	2368.08	0.639419	370349
	aadA5_1_AF137361	aadA5	Aminoglycoside	25927	98	789	100	100	100	100	32.87	25632.9	1e-26	25934.4	7.00271	370349
	aph(3'')-Ib_5_AF321551	aph(3'')-Ib	Aminoglycoside	29805	99	804	100	100	100	100	36.99	29508.4	1e-26	29740	8.03026	370349
	aac(3)-IIa_4_L22613	aac(3)-Iia	Aminoglycoside	26803	107	861	99.77	100	99.77	100	31.24	26482.9	1e-26	26897.6	7.26279	370349
	blaTEM-1B_1_AY458016	blaTEM-1B	Beta-lactam	29750	106	861	100	100	100	100	34.47	29432.4	1e-26	29678.7	8.01371	370349
	cfxA3_1_AF472622	cfxA3	Beta-lactam	1901	128	966	69.15	69.25	99.85	144.39	1.97	1546.98	1e-26	1903.02	0.513846	370349
	mdf(A)_1_Y08743	mdf(A)	Multiple	25476	154	1233	98.78	100	98.78	100	21.53	25017.1	1e-26	26546.5	7.16797	370349
	cmlA1_1_M64556	cmlA1	Phenicol	2105	168	1260	81.11	81.27	99.8	123.05	1.67	1650.46	1e-26	2104.2	0.568167	370349
	floR_2_AF118107	floR	Phenicol	48428	142	1215	98.11	100	98.11	100	41.13	48003.6	1e-26	49973	13.4935	370349
	catA1_1_V00622	catA1	Phenicol	26053	82	660	99.7	100	99.7	100	39.8	25806.8	1e-26	26268	7.09278	370349
	qnrS3_1_EU077611	qnrS3	Fluoroquinolone	869	87	656	78.66	78.66	100	127.13	1.33	637.87	1e-26	872.48	0.235583	370349
	sul2_2_AY034138	sul2	Sulphonamide	54841	93	816	100	100	100	100	67.08	54561.1	1e-26	54737.3	14.7799	370349
	sul3_2_AJ459418	sul3	Sulphonamide	1325	105	792	95.33	95.33	100	104.9	1.65	1038.75	1e-26	1306.8	0.352857	370349
	tet(A)_4_AJ517790	tet(A)	Tetracycline	4359	159	1200	96.58	96.58	100	103.54	3.65	3904.07	1e-26	4380	1.18267	370349
	tet(B)_2_AF326777	tet(B)	Tetracycline	42494	143	1206	100	100	100	100	35.24	42065.3	1e-26	42499.4	11.4755	370349
	dfrA17_1_FJ460238	dfrA17	Diaminopyrimidine	16235	60	474	100	100	100	100	34.08	16053.4	1e-26	16153.9	4.36182	370349
	dfrA12_8_AM040708	dfrA12	Diaminopyrimidine	955	66	498	92.97	92.97	100	107.56	1.92	772.52	1e-26	956.16	0.258178	370349
metagenome_69164507	aac(6')-Iaa_1_NC_003197	aac(6')-Iaa	Aminoglycoside	967	17	438	92.69	92.69	100	107.88	2.18	916.94	1e-26	954.84	0.961873	99268.8
	aph(6)-Id_1_M28829	aph(6)-Id	Aminoglycoside	3994	31	837	100	100	100	100	4.75	3899.77	1e-26	3975.75	4.00503	99268.8
	aac(3)-IId_1_EU022314	aac(3)-Iid	Aminoglycoside	2974	32	861	95.93	96.4	99.52	103.73	3.46	2876.54	1e-26	2979.06	3.001	99268.8
	aph(3'')-Ib_5_AF321551	aph(3'')-Ib	Aminoglycoside	4409	30	804	100	100	100	100	5.46	4318.71	1e-26	4389.84	4.42217	99268.8
	blaOXA-347_1_ACWG01000053	blaOXA-347	Beta-lactam	3302	31	825	97.45	97.45	100	102.61	3.99	3208.71	1e-26	3291.75	3.316	99268.8
	blaTEM-1B_1_AY458016	blaTEM-1B	Beta-lactam	4001	32	861	100	100	100	100	4.64	3904.1	1e-26	3995.04	4.02447	99268.8
	blaACI-1_1_AJ007350	blaACI-1	Beta-lactam	17710	28	855	99.65	100	99.65	100	21.02	17625.4	1e-26	17972.1	18.1045	99268.8
	cfxA_1_U38243	cfxA	Beta-lactam	2487	37	966	82.19	82.3	99.87	121.51	2.58	2377.72	1e-26	2492.28	2.51064	99268.8
	blaCTX-M-164_1_KP727571	blaCTX-M-164	Beta-lactam	2680	33	876	86.87	86.87	100	115.11	3.06	2580.77	1e-26	2680.56	2.7003	99268.8
	mcr-3.1_1_KY924928	mcr-3.1	Polymyxin	4150	61	1626	98.34	98.34	100	101.69	2.56	3968.82	1e-26	4162.56	4.19322	99268.8
	ere(D)_1_KP265721	ere(D)	Macrolide	2883	47	1227	89.57	92.67	96.66	107.92	2.57	2744.94	1e-26	3153.39	3.17662	99268.8
	erm(F)_3_M17808	erm(F)	Multiple	2107	30	801	89.39	89.89	99.44	111.25	2.68	2016.04	1e-26	2146.68	2.16249	99268.8
	erm(X)_2_X51472	erm(X)	Multiple	5709	28	762	99.21	100.13	99.08	99.87	7.76	5624.26	1e-26	5913.12	5.95667	99268.8
	floR_2_AF118107	floR	Phenicol	2459	46	1215	83.95	84.61	99.22	118.19	2.07	2322.23	1e-26	2515.05	2.53357	99268.8
	catA2_1_X53796	catA2	Phenicol	1422	24	642	95.95	100	95.95	100	2.42	1348.91	1e-26	1553.64	1.56508	99268.8
	qnrS1_1_AB187515	qnrS1	Fluoroquinolone	2813	25	657	97.72	97.87	99.84	102.18	4.29	2738.32	1e-26	2818.53	2.83929	99268.8
	sul2_2_AY034138	sul2	Sulphonamide	4409	30	816	100	100	100	100	5.42	4317.37	1e-26	4422.72	4.4553	99268.8
	tet(A)_6_AF534183	tet(A)	Tetracycline	4036	48	1275	93.02	93.02	100	107.5	3.16	3893.25	1e-26	4029	4.05868	99268.8
	tet(B)_2_AF326777	tet(B)	Tetracycline	2989	46	1206	95.02	95.02	100	105.24	2.48	2853.28	1e-26	2990.88	3.01291	99268.8
	tet(Q)_1_L33696	tet(Q)	Tetracycline	6216	71	1926	94.18	94.24	99.94	106.12	3.29	6004.61	1e-26	6336.54	6.38321	99268.8
	tet(Q)_4_Z21523	tet(Q)	Tetracycline	14725	65	1926	98.44	98.6	99.84	101.42	7.68	14529	1e-26	14791.7	14.9006	99268.8
	tet(X)_2_M37699	tet(X)	Multiple	1705	45	1167	74.72	74.72	100	133.83	1.46	1574.02	1e-26	1703.82	1.71637	99268.8
metagenome_69164508	aac(6')-Ib-Suzhou_1_EU085533	aac(6')-Ib-Suzhou	Aminoglycoside	5337	10690	519	95.95	95.95	100	104.22	10.06	1788.32	1e-26	5221.14	0.00956618	5.45792e+07
	aph(6)-Id_1_M28829	aph(6)-Id	Aminoglycoside	163472	17195	837	100	100	100	100	195.55	118431	1e-26	163675	0.299886	5.45792e+07
	aph(3'')-Ib_3_AF321550	aph(3'')-Ib	Aminoglycoside	7909	16562	804	97.89	97.89	100	102.16	9.6	3059.93	1e-26	7718.4	0.0141417	5.45792e+07
	aac(3)-IIc_1_X54723	aac(3)-Iic	Aminoglycoside	3125	17738	861	77.58	78.28	99.11	127.74	3.8	10235.7	1e-26	3271.8	0.00599459	5.45792e+07
	aac(3)-IId_1_EU022314	aac(3)-Iid	Aminoglycoside	293295	17649	861	99.88	100	99.88	100	343.92	244354	1e-26	296115	0.542542	5.45792e+07
	aac(3)-IIe_1_EU022315	aac(3)-Iie	Aminoglycoside	1028	17739	861	71.08	72.82	97.61	137.32	1.3	14880.3	1e-26	1119.3	0.00205078	5.45792e+07
	aac(6')-Ib_1_M21682	aac(6')-Ib	Aminoglycoside	5657236	11263	606	100	100	100	100	9296.52	5.62354e+06	1e-26	5.63369e+06	10.3221	5.45792e+07
	aac(6')-Ib3_1_X60321	aac(6')-Ib3	Aminoglycoside	29988	11427	555	100	100	100	100	53.05	8317.85	1e-26	29442.8	0.053945	5.45792e+07
	ant(3'')-Ia_1_X02340	ant(3'')-Ia	Aminoglycoside	931662	19704	972	98.87	99.49	99.38	100.52	1057.88	874181	1e-26	1.02826e+06	1.88398	5.45792e+07
	aadA1_4_JQ480156	aadA1	Aminoglycoside	6502164	14427	789	100	100	100	100	8239.5	6.45901e+06	1e-26	6.50097e+06	11.9111	5.45792e+07
	aadA1_5_JX185132	aadA1	Aminoglycoside	965	16317	792	77.4	77.4	100	129.2	1.3	13637.6	1e-26	1029.6	0.00188643	5.45792e+07
	aadA16_1_EU675686	aadA16	Aminoglycoside	424775	17302	846	99.65	100	99.65	100	506.38	375577	1e-26	428397	0.78491	5.45792e+07
	aph(3')-Ia_1_V00359	aph(3')-Ia	Aminoglycoside	621	16811	816	66.3	66.42	99.82	150.55	0.76	15037.2	1e-26	620.16	0.00113626	5.45792e+07
	aac(6')-Ib-cr_1_DQ303918	aac(6')-Ib-cr	Multiple	191832	12319	600	100	100	100	100	318.74	157847	1e-26	191244	0.350397	5.45792e+07
	aac(6')-Ib-cr_2_EF636461	aac(6')-Ib-cr	Multiple	1607	10691	519	96.53	96.53	100	103.59	3.12	6710.38	1e-26	1619.28	0.00296685	5.45792e+07
	aph(3'')-Ib_2_AF024602	aph(3'')-Ib	Aminoglycoside	157570	16519	804	99.88	100	99.88	100	196.6	114282	1e-26	158066	0.289609	5.45792e+07
	aph(3'')-Ib_5_AF321551	aph(3'')-Ib	Aminoglycoside	14868	16560	804	76.87	76.87	100	130.1	18.25	91.13	1e-20	14673	0.0268839	5.45792e+07
	aac(3)-IIa_3_X13543	aac(3)-IIa	Aminoglycoside	1543	17738	861	60.28	61.56	97.92	162.45	1.9	13603.8	1e-26	1635.9	0.0029973	5.45792e+07
	aac(3)-IIa_4_L22613	aac(3)-IIa	Aminoglycoside	6961880	15603	861	99.77	100	99.77	100	8113.94	6.91521e+06	1e-26	6.9861e+06	12.7999	5.45792e+07
	blaOXA-402_1_JX865391	blaOXA-402	Beta-lactam	47298	16983	825	100	100	100	100	57.33	14296	1e-26	47297.2	0.0866581	5.45792e+07
	blaNDM-18_1_KY503030	blaNDM-18	Beta-lactam	1167	17058	828	67.51	67.75	99.64	147.59	1.55	13856.8	1e-26	1283.4	0.00235145	5.45792e+07
	blaCTX-M-14_1_AF252622	blaCTX-M-14	Beta-lactam	7490425	15710	876	100	100	100	100	8535.26	7.44342e+06	1e-26	7.47689e+06	13.6992	5.45792e+07
	blaCTX-M-14b_1_DQ359215	blaCTX-M-14b	Beta-lactam	3084	18047	876	88.01	88.24	99.74	113.32	3.5	10595.9	1e-26	3066	0.00561753	5.45792e+07
	blaCTX-M-81_1_EU136031	blaCTX-M-81	Beta-lactam	2661	18047	876	75	75.23	99.7	132.93	3.12	11432.4	1e-26	2733.12	0.00500762	5.45792e+07
	blaCTX-M-110_1_JF274242	blaCTX-M-110	Beta-lactam	1224	18068	877	85.86	86.66	99.08	115.39	1.43	14707.3	1e-26	1254.11	0.00229778	5.45792e+07
	blaCTX-M-111_1_JF274243	blaCTX-M-111	Beta-lactam	1994	18047	876	80.71	80.71	100	123.9	2.3	12859.4	1e-26	2014.8	0.00369152	5.45792e+07
	blaCTX-M-113_1_JF274247	blaCTX-M-113	Beta-lactam	1132	18048	876	69.63	69.63	100	143.61	1.33	14919.4	1e-26	1165.08	0.00213466	5.45792e+07
	blaCTX-M-121_1_JN790862	blaCTX-M-121	Beta-lactam	1185	18048	876	66.44	66.67	99.66	150	1.37	14785.1	1e-26	1200.12	0.00219886	5.45792e+07
	blaCTX-M-126_1_AB703103	blaCTX-M-126	Beta-lactam	1057	18048	876	71.69	71.92	99.68	139.05	1.25	15111.1	1e-26	1095	0.00200626	5.45792e+07
	blaOXA-9_1_KQ089875	blaOXA-9	Beta-lactam	7813805	14700	825	99.88	100	99.88	100	9487.51	7.76981e+06	1e-26	7.8272e+06	14.341	5.45792e+07
	blaSHV-41_1_AF535129	blaSHV-41	Beta-lactam	44783	17725	861	81.3	82	99.15	121.95	52.26	11712	1e-26	44995.9	0.0824414	5.45792e+07
	blaSHV-67_1_DQ174307	blaSHV-67	Beta-lactam	45790	17725	861	92.57	92.8	99.75	107.76	53.46	12400.6	1e-26	46029.1	0.0843345	5.45792e+07
	blaADC-25_1_EF016355	blaADC-25	Beta-lactam	70203	23708	1152	97.31	100	97.31	100	65.98	23018.9	1e-26	76009	0.139264	5.45792e+07
	blaNDM-1_1_FN396876	blaNDM-1	Beta-lactam	11776	16746	813	100	100	100	100	14.51	866.25	1e-26	11796.6	0.0216138	5.45792e+07
	blaNDM-4_1_JQ348841	blaNDM-4	Beta-lactam	6348126	14911	813	100	100	100	100	7796.95	6.30353e+06	1e-26	6.33892e+06	11.6142	5.45792e+07
	blaNDM-10_1_KF361506	blaNDM-10	Beta-lactam	1070	16749	813	82.04	83.39	98.38	119.91	1.35	13796.8	1e-26	1097.55	0.00201093	5.45792e+07
	blaNDM-23_1_MH450214	blaNDM-23	Beta-lactam	3989	16748	813	90.53	90.53	100	110.46	5	7851.12	1e-26	4065	0.0074479	5.45792e+07
	blaSHV-11_1_X98101	blaSHV-11	Beta-lactam	338796	17635	861	91.17	91.17	100	109.68	393.53	289380	1e-26	338829	0.620803	5.45792e+07
	fosA_5_AFBO01000747	fosA	Phosphonic acid	239326	8616	420	98.1	99.76	98.33	100.24	591.04	214675	1e-26	248237	0.45482	5.45792e+07
	fosA6_1_KU254579	fosA6	Phosphonic acid	53644	8911	433	73.44	74.83	98.15	133.64	130.67	31987.5	1e-26	56580.1	0.103666	5.45792e+07
	fosA_6_ACZD01000244	fosA	Phosphonic acid	6808	8650	420	96.19	99.76	96.42	100.24	18.1	219.71	1e-26	7602	0.0139284	5.45792e+07
	erm(X)_3_U21300	erm(X)	Multiple	3088	15698	762	93.04	93.18	99.86	107.32	4.05	8464.6	1e-26	3086.1	0.00565435	5.45792e+07
	msr(D)_2_AF274302	msr(D)	Multiple	9485	30164	1464	99.8	100	99.8	100	6.61	10785.6	1e-26	9677.04	0.0177303	5.45792e+07
	lnu(C)_1_AY928180	lnu(C)	Lincosamide	1024	10197	495	94.14	95.15	98.94	105.1	2.14	7498.85	1e-26	1059.3	0.00194085	5.45792e+07
	mef(A)_2_U83667	mef(A)	Multiple	6729	25094	1218	100	100	100	100	5.51	10599.2	1e-26	6711.18	0.0122962	5.45792e+07
	floR_2_AF118107	floR	Phenicol	126604	24981	1215	98.27	100	98.27	100	107.86	68128	1e-26	131050	0.24011	5.45792e+07
	catQ_1_M55620	catQ	Phenicol	1001	13596	660	69.55	72.12	96.43	138.66	1.7	10868.5	1e-26	1122	0.00205573	5.45792e+07
	qnrS1_1_AB187515	qnrS1	Fluoroquinolone	6559629	12000	657	100	100	100	100	9932.51	6.52372e+06	1e-26	6.52566e+06	11.9563	5.45792e+07
	oqxA_1_EU370913	oqxA	Multiple	817708	23889	1176	99.49	100	99.49	100	707.34	748752	1e-26	831832	1.52408	5.45792e+07
	oqxB_1_EU370913	oqxB	Multiple	1873520	62908	3153	98.54	100	98.54	100	623.43	1.69297e+06	1e-26	1.96567e+06	3.60151	5.45792e+07
	ARR-3_1_JF806499	ARR-3	Rifamycin	216226	9296	453	100	100	100	100	478.94	189868	1e-26	216960	0.397514	5.45792e+07
	ARR-3_4_FM207631	ARR-3	Rifamycin	40834	11178	543	83.98	86.37	97.23	115.78	84.22	16908.6	1e-26	45731.5	0.0837892	5.45792e+07
	sul1_2_U12338	sul1	Sulphonamide	417170	17181	840	100	100	100	100	496.77	368344	1e-26	417287	0.764553	5.45792e+07
	sul1_5_EU780013	sul1	Sulphonamide	81601	17837	867	98.62	98.62	100	101.4	93.21	40886.9	1e-26	80813.1	0.148066	5.45792e+07
	sul2_2_AY034138	sul2	Sulphonamide	87936	16786	816	100	100	100	100	107.57	48339.9	1e-26	87777.1	0.160825	5.45792e+07
	tet(M)_2_X90939	tet(M)	Tetracycline	2479	39571	1920	60.94	61.25	99.49	163.27	1.3	32718.9	1e-26	2496	0.00457317	5.45792e+07
	dfrA27_1_FJ459817	dfrA27	Diaminopyrimidine	261394	9720	474	100	100	100	100	548.56	233627	1e-26	260017	0.476404	5.45792e+07
metagenome_69164509	aac(6')-Iaa_1_NC_003197	aac(6')-Iaa	Aminoglycoside	12473	173	438	98.63	100	98.63	100	29.48	11961.8	1e-26	12912.2	1.1665	1.10692e+06
	ant(6)-Ia_2_KF421157	ant(6)-Ia	Aminoglycoside	19499	340	864	100	100	100	100	22.53	18501.5	1e-26	19465.9	1.75857	1.10692e+06
	mecA_6_BX571856	mecA	Beta-lactam	7862	799	2007	97.86	98.01	99.85	102.03	3.92	5759.72	1e-26	7867.44	0.71075	1.10692e+06
	blaZ_138_CP003979	blaZ	Beta-lactam	2806	354	888	100	100	100	100	3.14	1900.48	1e-26	2788.32	0.251899	1.10692e+06
	erm(B)_1_JN899585	erm(B)	Multiple	2580	295	738	95.53	95.93	99.58	104.24	3.5	1815.91	1e-26	2583	0.23335	1.10692e+06
	erm(B)_12_U18931	erm(B)	Multiple	25471	289	738	99.86	100	99.86	100	34.52	24616.8	1e-26	25475.8	2.3015	1.10692e+06
	erm(B)_18_X66468	erm(B)	Multiple	4013	304	762	84.12	84.65	99.38	118.14	5.55	3185.93	1e-26	4229.1	0.38206	1.10692e+06
	erm(C)_13_M13761	erm(C)	Multiple	26768	287	735	100	100	100	100	36.26	25917.6	1e-26	26651.1	2.40768	1.10692e+06
	erm(X)_1_M36726	erm(X)	Multiple	34775	332	855	91.93	92.16	99.75	108.5	41.46	33791.4	1e-26	35448.3	3.20242	1.10692e+06
	erm(X)_2_X51472	erm(X)	Multiple	125174	271	762	99.74	100.13	99.61	99.87	167.23	124362	1e-26	127429	11.5121	1.10692e+06
	erm(X)_4_NC_005206	erm(X)	Multiple	5034	341	855	74.27	75.56	98.3	132.35	6.16	4097.22	1e-26	5266.8	0.475806	1.10692e+06
	lnu(C)_1_AY928180	lnu(C)	Lincosamide	7382	197	495	98.99	100	98.99	100	15.19	6811.33	1e-26	7519.05	0.679276	1.10692e+06
	mef(A)_2_U83667	mef(A)	Multiple	1429	487	1218	65.35	65.93	99.13	151.68	1.2	462.42	1e-26	1461.6	0.132042	1.10692e+06
	lnu(B)_2_JQ861959	lnu(B)	Lincosamide	17395	317	804	100	100	100	100	21.57	16466	1e-26	17342.3	1.56671	1.10692e+06
	lsa(E)_1_JX560992	lsa(E)	Multiple	30910	578	1485	99.87	100	99.87	100	20.89	29215.8	1e-26	31021.7	2.80252	1.10692e+06
	optrA_12_KX620936	optrA	Multiple	42643	759	1968	100	100	100	100	21.71	40418.8	1e-26	42725.3	3.85983	1.10692e+06
	cat(pC194)_1_NC_002013	cat(pC194)	Phenicol	14420	257	651	97.39	100	97.39	100	23.91	13665.5	1e-26	15565.4	1.40619	1.10692e+06
	tet(O)_1_M18896	tet(O)	Tetracycline	449925	461	1920	96.15	96.25	99.89	103.9	234.79	448541	1e-26	450797	40.7253	1.10692e+06
	tet(O)_2_M20925	tet(O)	Tetracycline	102963	699	1920	94.53	94.69	99.83	105.61	53.85	100884	1e-26	103392	9.34051	1.10692e+06
	tet(O)_3_Y07780	tet(O)	Tetracycline	24128	753	1920	85.1	85.1	100	117.5	12.61	21959.4	1e-26	24211.2	2.18726	1.10692e+06
	tet(M)_12_FR671418	tet(M)	Tetracycline	46062	738	1920	98.65	98.75	99.89	101.27	24.04	43893.8	1e-26	46156.8	4.16984	1.10692e+06
	tet(L)_2_M29725	tet(L)	Tetracycline	34205	535	1377	98.69	99.64	99.05	100.36	25.04	32632.4	1e-26	34480.1	3.11496	1.10692e+06
	tet(O/32/O)_5_FP929050	tet(O/32/O)	Tetracycline	61912	727	1920	62.34	62.45	99.83	160.13	32.36	59763.6	1e-26	62131.2	5.61298	1.10692e+06
metagenome_69164510	aph(6)-Id_1_M28829	aph(6)-Id	Aminoglycoside	10760	1884	837	100	100	100	100	12.86	6229.97	1e-26	10763.8	0.175347	6.13859e+06
	aph(3')-IIa_2_V00618	aph(3')-IIa	Aminoglycoside	3720	1791	795	100	100	100	100	4.68	674.47	1e-26	3720.6	0.06061	6.13859e+06
	ant(6)-Ia_3_KF864551	ant(6)-Ia	Aminoglycoside	25253	1947	867	100	100	100	100	29.04	19968.1	1e-26	25177.7	0.410154	6.13859e+06
	aac(3)-IIa_1_X51534	aac(3)-IIa	Aminoglycoside	4150	1940	861	94.31	94.31	100	106.03	4.88	801.5	1e-26	4201.68	0.068447	6.13859e+06
	aac(3)-IId_1_EU022314	aac(3)-IId	Aminoglycoside	11739	1938	861	87.11	87.22	99.87	114.65	13.77	7022.98	1e-26	11856	0.193138	6.13859e+06
	aac(6')-aph(2'')_1_M13771	aac(6')-aph(2'')	Aminoglycoside	42173	3226	1440	100	100	100	100	29.26	33410.2	1e-26	42134.4	0.686385	6.13859e+06
	aadA5_1_AF137361	aadA5	Aminoglycoside	239656	1712	789	100	100	100	100	303.09	234568	1e-26	239138	3.89565	6.13859e+06
	aph(3'')-Ib_5_AF321551	aph(3'')-Ib	Aminoglycoside	11130	1810	804	100	100	100	100	13.83	6712.59	1e-26	11119.3	0.181138	6.13859e+06
	aac(3)-IIa_4_L22613	aac(3)-IIa	Aminoglycoside	219416	1874	861	99.77	100	99.77	100	255.86	213856	1e-26	220295	3.5887	6.13859e+06
	cepA_1_L13472	cepA	Beta-lactam	489242	1879	903	100	100	100	100	540.96	483633	1e-26	488487	7.95764	6.13859e+06
	blaTEM-1B_1_AY458016	blaTEM-1B	Beta-lactam	565997	1768	861	100	100	100	100	655.23	560714	1e-26	564153	9.19027	6.13859e+06
	blaTEM-135_1_GQ896333	blaTEM-135	Beta-lactam	110074	1908	861	97.33	97.33	100	102.74	127.57	104480	1e-26	109838	1.7893	6.13859e+06
	blaACI-1_1_AJ007350	blaACI-1	Beta-lactam	27985	1919	855	99.88	100	99.88	100	32.66	22718.6	1e-26	27924.3	0.454897	6.13859e+06
	blaCTX-M-55_1_DQ810789	blaCTX-M-55	Beta-lactam	451825	1834	876	100	100	100	100	514.84	446351	1e-26	451000	7.34696	6.13859e+06
	erm(B)_9_AF299292	erm(B)	Multiple	8736	1662	738	100	100	100	100	11.8	4812.49	1e-26	8708.4	0.141863	6.13859e+06
	erm(B)_18_X66468	erm(B)	Multiple	995	1718	762	62.99	63.39	99.38	157.76	1.35	192.78	1e-26	1028.7	0.0167579	6.13859e+06
	erm(F)_3_M17808	erm(F)	Multiple	491207	1666	801	99.5	100	99.5	100	620.8	486231	1e-26	497261	8.10057	6.13859e+06
	erm(Q)_1_L22689	erm(Q)	Multiple	40894	1734	774	99.35	99.74	99.61	100.26	52.94	35973.3	1e-26	40975.6	0.667507	6.13859e+06
	erm(X)_2_X51472	erm(X)	Multiple	1141	1718	762	80.18	81.5	98.39	122.71	1.56	116.52	1e-26	1188.72	0.0193647	6.13859e+06
	msr(C)_2_AF313494	msr(C)	Multiple	1707	3335	1479	71.06	71.4	99.53	140.06	1.17	525.91	1e-26	1730.43	0.0281894	6.13859e+06
	msr(D)_2_AF274302	msr(D)	Multiple	121184	3239	1464	99.93	100	99.93	100	83.02	111803	1e-26	121541	1.97995	6.13859e+06
	lnu(C)_1_AY928180	lnu(C)	Lincosamide	225929	1076	495	99.19	100	99.19	100	463.12	222720	1e-26	229244	3.73448	6.13859e+06
	mph(A)_1_D16251	mph(A)	Macrolide	216683	1973	906	100	100	100	100	163.52	210834	1e-26	148149	2.41341	6.13859e+06
	mph(A)_2_U36578	mph(A)	Macrolide	27939	2068	921	80.56	80.67	99.87	123.96	30.49	22305	1e-26	28081.3	0.457455	6.13859e+06
	mef(A)_2_U83667	mef(A)	Multiple	97006	2705	1218	100	100	100	100	79.58	89183.9	1e-26	96928.4	1.579	6.13859e+06
	mdf(A)_1_Y08743	mdf(A)	Multiple	272112	2661	1233	98.78	100	98.78	100	229.2	264230	1e-26	282604	4.60372	6.13859e+06
	floR_2_AF118107	floR	Phenicol	11446	2735	1215	98.11	100	98.11	100	9.82	5349.94	1e-26	11931.3	0.194365	6.13859e+06
	catA1_1_V00622	catA1	Phenicol	172684	1447	660	97.73	99.39	98.32	100.61	264.91	168389	1e-26	174841	2.84822	6.13859e+06
	sul1_2_U12338	sul1	Sulphonamide	1114	1894	840	81.79	82.26	99.42	121.56	1.33	202.32	1e-26	1117.2	0.0181996	6.13859e+06
	sul1_5_EU780013	sul1	Sulphonamide	5005	1953	867	98.04	98.04	100	102	5.77	1337.82	1e-26	5002.59	0.0814941	6.13859e+06
	sul2_6_FN995456	sul2	Sulphonamide	1618	1839	816	83.58	83.58	100	119.65	1.98	14.23	0.00016	1615.68	0.02632	6.13859e+06
	sul2_9_FJ197818	sul2	Sulphonamide	7992	1919	852	85.33	85.33	100	117.19	9.31	3721.08	1e-26	7932.12	0.129217	6.13859e+06
	tet(32)_2_EF626943	tet(32)	Tetracycline	10362	4324	1920	79.43	81.77	97.13	122.29	5.94	2481.7	1e-26	11404.8	0.185789	6.13859e+06
	tet(40)_1_FJ158002	tet(40)	Tetracycline	1292	2753	1221	66.26	66.42	99.75	150.55	1.06	528.02	1e-26	1294.26	0.021084	6.13859e+06
	tet(A)_6_AF534183	tet(A)	Tetracycline	18915	2867	1275	99.92	100	99.92	100	14.83	11822.7	1e-26	18908.2	0.308023	6.13859e+06
	tet(O)_1_M18896	tet(O)	Tetracycline	38559	4305	1920	67.86	67.92	99.92	147.24	20.14	27372.4	1e-26	38668.8	0.629929	6.13859e+06
	tet(O)_2_M20925	tet(O)	Tetracycline	106123	4259	1920	96.61	96.77	99.84	103.34	55.53	94002.6	1e-26	106618	1.73684	6.13859e+06
	tet(M)_13_AM990992	tet(M)	Tetracycline	387801	4066	1920	99.95	100	99.95	100	202.36	375770	1e-26	388531	6.32932	6.13859e+06
	tet(L)_2_M29725	tet(L)	Tetracycline	248097	2984	1377	99.13	100.29	98.84	99.71	180.33	239286	1e-26	248314	4.04514	6.13859e+06
	tet(Q)_1_L33696	tet(Q)	Tetracycline	707979	3859	1926	72.27	72.79	99.29	137.38	373.06	696484	1e-26	718514	11.7049	6.13859e+06
	tet(Q)_4_Z21523	tet(Q)	Tetracycline	571094	3953	1926	67.13	67.55	99.39	148.04	297.07	559342	1e-26	572157	9.32065	6.13859e+06
	tetA(P)_2_L20800	tetA(P)	Tetracycline	1605	2848	1263	62.07	66.98	92.67	149.29	1.64	347.05	1e-26	2071.32	0.0337426	6.13859e+06
	tet(W)_5_AJ427422	tet(W)	Tetracycline	3884	4329	1920	67.81	67.97	99.77	147.13	2.03	24.13	9e-07	3897.6	0.0634934	6.13859e+06
	tetB(P)_1_NC_010937	tetB(P)	Tetracycline	2747	4417	1959	76.42	77.79	98.23	128.54	1.5	389.7	1e-26	2938.5	0.0478693	6.13859e+06
	dfrA17_1_FJ460238	dfrA17	Diaminopyrimidine	152764	1043	474	100	100	100	100	321.19	149663	1e-26	152244	2.48011	6.13859e+06
	dfrA14_1_KF921535	dfrA14	Diaminopyrimidine	3359	1068	474	95.99	95.99	100	104.18	7.05	1185.2	1e-26	3341.7	0.0544376	6.13859e+06
metagenome_69164511	aph(3'')-Ib_3_AF321550	aph(3'')-Ib	Aminoglycoside	871	413	804	60.57	60.57	100	165.09	1.08	163.04	1e-26	868.32	0.0612746	1.4171e+06
	aac(6')-aph(2'')_1_M13771	aac(6')-aph(2'')	Aminoglycoside	216758	629	1440	100	100	100	100	150.59	214876	1e-26	216850	15.3024	1.4171e+06
	aac(6')-Ii_1_L12710	aac(6')-Ii	Aminoglycoside	1237	282	549	84.7	85.06	99.57	117.56	2.28	600.12	1e-26	1251.72	0.0883299	1.4171e+06
	mecA_6_BX571856	mecA	Beta-lactam	196071	892	2007	99.8	99.8	100	100.2	97.86	193409	1e-26	196405	13.8597	1.4171e+06
	blaZ_16_JBTH01000015	blaZ	Beta-lactam	66568	416	849	100	100	100	100	78.45	65328.4	1e-26	66604.1	4.70003	1.4171e+06
	blaZ_78_KU607301	blaZ	Beta-lactam	15280	452	888	67.79	67.79	100	147.51	16.98	13975.9	1e-26	15078.2	1.06402	1.4171e+06
	erm(C)_13_M13761	erm(C)	Multiple	658295	205	735	99.86	100	99.86	100	895.95	657678	1e-26	658523	46.4699	1.4171e+06
	msr(A)_1_X52085	msr(A)	Multiple	68823	718	1467	97.96	98.64	99.31	101.38	47.85	66695.9	1e-26	70195.9	4.9535	1.4171e+06
	msr(A)_2_AB013298	msr(A)	Multiple	45231	731	1467	85.69	86.3	99.29	115.88	31.33	43083.7	1e-26	45961.1	3.24333	1.4171e+06
	msr(C)_1_AY004350	msr(C)	Multiple	3373	759	1479	88.17	89.18	98.86	112.13	2.37	1653.15	1e-26	3505.23	0.247353	1.4171e+06
	msr(D)_2_AF274302	msr(D)	Multiple	3073	751	1464	70.97	72.27	98.2	138.37	2.17	1408.75	1e-26	3176.88	0.224182	1.4171e+06
	mph(C)_2_AF167161	mph(C)	Macrolide	73438	439	900	100	100	100	100	81.44	72130	1e-26	73296	5.17226	1.4171e+06
	mef(A)_2_U83667	mef(A)	Multiple	2781	625	1218	84.56	84.65	99.9	118.14	2.28	1363.89	1e-26	2777.04	0.195967	1.4171e+06
	erm(B)_23_X72021	erm(B)	Multiple	2392	379	738	93.9	93.9	100	106.49	3.25	1462.26	1e-26	2398.5	0.169254	1.4171e+06
	cat(pC221)_1_X02529	cat(pC221)	Phenicol	3919	332	648	98.92	100	98.92	100	6.39	3025.62	1e-26	4140.72	0.292197	1.4171e+06
	catQ_1_M55620	catQ	Phenicol	560	339	660	66.06	68.33	96.67	146.34	0.94	54.11	1e-12	620.4	0.0437796	1.4171e+06
	tetA(46)_1_HQ652506	tetA(46)	Tetracycline	3710	885	1725	84.52	88.52	95.48	112.97	2.43	1736.03	1e-26	4191.75	0.295798	1.4171e+06
	tetB(46)_1_HQ652506	tetB(46)	Tetracycline	2132	892	1737	70.81	73.34	96.55	136.34	1.36	507.85	1e-26	2362.32	0.166701	1.4171e+06
	tet(M)_2_X90939	tet(M)	Tetracycline	7639	982	1920	99.64	99.64	100	100.37	3.99	5138.38	1e-26	7660.8	0.540598	1.4171e+06
	tet(L)_2_M29725	tet(L)	Tetracycline	1715	707	1377	80.25	80.9	99.19	123.61	1.27	418.78	1e-26	1748.79	0.123407	1.4171e+06
	dfrG_1_AB205645	dfrG	Diaminopyrimidine	39670	249	498	100	100	100	100	79.28	38928.8	1e-26	39481.4	2.78608	1.4171e+06
metagenome_69164512	aadA2_1_NC_010870	aadA2	Aminoglycoside	932	7050	819	79.49	80.22	99.09	124.66	1.16	4690.11	1e-26	950.04	0.00404617	2.348e+07
	aph(6)-Id_1_M28829	aph(6)-Id	Aminoglycoside	168292	7155	837	99.28	99.4	99.88	100.6	198.69	147992	1e-26	166304	0.708277	2.348e+07
	aph(6)-Id_4_CP000971	aph(6)-Id	Aminoglycoside	1365966	6750	831	100	100	100	100	1646.37	1.34585e+06	1e-26	1.36813e+06	5.8268	2.348e+07
	aac(3)-IId_1_EU022314	aac(3)-IId	Aminoglycoside	74915	7389	861	80.95	81.07	99.86	123.35	87.88	55399.4	1e-26	75664.7	0.322252	2.348e+07
	aac(6')-aph(2'')_1_M13771	aac(6')-aph(2'')	Aminoglycoside	1946	12399	1440	72.29	72.29	100	138.33	1.35	7617.28	1e-26	1944	0.00827939	2.348e+07
	ant(3'')-Ia_1_X02340	ant(3'')-Ia	Aminoglycoside	224824	8290	972	73.97	75.62	97.82	132.24	271.36	201131	1e-26	263762	1.12335	2.348e+07
	aadA5_1_AF137361	aadA5	Aminoglycoside	1938079	6248	789	100	100	100	100	2451.31	1.91942e+06	1e-26	1.93408e+06	8.23715	2.348e+07
	aadA16_1_EU675686	aadA16	Aminoglycoside	13767	7279	846	99.65	100	99.65	100	16.39	1999.74	1e-26	13865.9	0.0590543	2.348e+07
	ant(6)-Ia_2_KF421157	ant(6)-Ia	Aminoglycoside	42051	7425	864	100	100	100	100	48.72	24231.8	1e-26	42094.1	0.179276	2.348e+07
	aac(6')-Ib-cr_1_DQ303918	aac(6')-Ib-cr	Multiple	6427	5163	600	100	100	100	100	10.71	137.65	1e-26	6426	0.027368	2.348e+07
	aac(6')-Ib-cr_2_EF636461	aac(6')-Ib-cr	Multiple	624	4467	519	60.89	60.89	100	164.24	1.2	2901.6	1e-26	622.8	0.00265247	2.348e+07
	aph(3'')-Ib_5_AF321551	aph(3'')-Ib	Aminoglycoside	1617639	6458	804	100	100	100	100	2013.25	1.59837e+06	1e-26	1618653	6.89375	2.348e+07
	aac(3)-IIa_4_L22613	aac(3)-IIa	Aminoglycoside	1454437	6966	861	99.77	100	99.77	100	1696.17	1.43367e+06	1e-26	1.4604e+06	6.21977	2.348e+07
	blaCTX-M-9_1_AF174129	blaCTX-M-9	Beta-lactam	850	7541	876	60.62	60.62	100	164.97	0.99	5336.15	1e-26	867.24	0.00369353	2.348e+07
	blaCTX-M-14_1_AF252622	blaCTX-M-14	Beta-lactam	3473566	6458	876	100	100	100	100	3962.06	3.45424e+06	1e-26	3.47076e+06	14.7818	2.348e+07
	blaCTX-M-14b_1_DQ359215	blaCTX-M-14b	Beta-lactam	3189	7541	876	99.2	99.2	100	100.81	3.64	1765.16	1e-26	3188.64	0.0135802	2.348e+07
	blaCTX-M-64_1_AB284167	blaCTX-M-64	Beta-lactam	4180	7540	876	71.92	72.6	99.06	137.74	4.79	963.63	1e-26	4196.04	0.0178707	2.348e+07
	blaCTX-M-84_1_FJ214367	blaCTX-M-84	Beta-lactam	1195	7541	876	71.69	71.69	100	139.49	1.4	4610.46	1e-26	1226.4	0.00522317	2.348e+07
	blaCTX-M-85_1_FJ214368	blaCTX-M-85	Beta-lactam	965	7541	876	61.3	61.3	100	163.13	1.11	5084.6	1e-26	972.36	0.00414123	2.348e+07
	blaCTX-M-93_1_HQ166709	blaCTX-M-93	Beta-lactam	1344	7541	876	71.92	71.92	100	139.05	1.54	4322.76	1e-26	1349.04	0.00574549	2.348e+07
	blaCTX-M-101_1_HQ398214	blaCTX-M-101	Beta-lactam	13055	7537	876	100	100	100	100	14.9	1478.07	1e-26	13052.4	0.0555894	2.348e+07
	blaCTX-M-110_1_JF274242	blaCTX-M-110	Beta-lactam	731	7550	877	64.31	64.65	99.47	154.67	0.84	5615.51	1e-26	736.68	0.00313748	2.348e+07
	blaDHA-1_1_Y16410	blaDHA-1	Beta-lactam	60229	9791	1140	100	100	100	100	52.87	36331.5	1e-26	60271.8	0.256694	2.348e+07
	blaOKP-B-2_1_AM051151	blaOKP-B-2	Beta-lactam	2561	7412	861	94.66	94.77	99.88	105.51	3.01	2359.63	1e-26	2591.61	0.0110375	2.348e+07
	blaOXA-1_1_HQ170510	blaOXA-1	Beta-lactam	963	7154	831	75.09	75.09	100	133.17	1.16	4722.19	1e-26	963.96	0.00410545	2.348e+07
	blaOXA-85_1_JANA01000064	blaOXA-85	Beta-lactam	115331	6734	786	100	100	100	100	146.26	96613.3	1e-26	114960	0.48961	2.348e+07
	blaSHV-7_1_U20270	blaSHV-7	Beta-lactam	5625	7411	861	90.13	90.13	100	110.95	6.53	244.72	1e-26	5622.33	0.0239452	2.348e+07
	blaTEM-1B_1_AY458016	blaTEM-1B	Beta-lactam	1487026	6956	861	100	100	100	100	1724.86	1.46629e+06	1e-26	1.4851e+06	6.32498	2.348e+07
	blaTEM-1C_1_FJ560503	blaTEM-1C	Beta-lactam	3546	7411	861	86.99	88.73	98.04	112.7	4.24	1363.79	1e-26	3650.64	0.0155479	2.348e+07
	blaTEM-57_1_FJ405211	blaTEM-57	Beta-lactam	1027	7412	861	64.69	66.09	97.89	151.32	1.3	4831.43	1e-26	1119.3	0.00476704	2.348e+07
	cfiA4_1_AB087229	cfiA4	Beta-lactam	16939	6452	750	100	100	100	100	22.53	4701.25	1e-26	16897.5	0.0719655	2.348e+07
	cfxA3_1_AF472622	cfxA3	Beta-lactam	29010	8307	966	100	100	100	100	29.93	11485.5	1e-26	28912.4	0.123136	2.348e+07
	blaCTX-M-27_1_AY156923	blaCTX-M-27	Beta-lactam	78166	7517	876	100	100	100	100	89.54	58251.4	1e-26	78437	0.334059	2.348e+07
	blaSHV-187_1_LN515533	blaSHV-187	Beta-lactam	1245	7464	867	83.62	83.62	100	119.59	1.44	4441.04	1e-26	1248.48	0.00531721	2.348e+07
	fosA5_1_EU195449	fosA5	Multiple	1598	3615	420	97.38	100	97.38	100	4.13	780.55	1e-26	1734.6	0.00738756	2.348e+07
	fosA_3_ACWO01000079	fosA	Phosphonic acid	2170	3615	420	72.86	74.05	98.39	135.05	5.53	360.99	1e-26	2322.6	0.00989182	2.348e+07
	fosA_5_AFBO01000747	fosA	Phosphonic acid	280	3615	420	59.52	62.38	95.42	160.31	0.72	2855.92	1e-26	302.4	0.0012879	2.348e+07
	fosA_6_ACZD01000244	fosA	Phosphonic acid	1772	3615	420	79.52	83.57	95.16	119.66	4.93	630.63	1e-26	2070.6	0.00881857	2.348e+07
	erm(A)_2_AF002716	erm(A)	Multiple	7471	6299	732	99.73	100	99.73	100	10.19	99.58	1e-22	7459.08	0.0317678	2.348e+07
	erm(B)_1_JN899585	erm(B)	Multiple	178093	6306	738	100	100	100	100	241.17	160036	1e-26	177983	0.758022	2.348e+07
	erm(B)_11_M19270	erm(B)	Multiple	31422	6345	738	99.73	99.73	100	100.27	42.47	16650.4	1e-26	31342.9	0.133487	2.348e+07
	erm(F)_3_M17808	erm(F)	Multiple	24103	6889	801	99.88	100	99.88	100	30.13	9560.89	1e-26	24134.1	0.102786	2.348e+07
	msr(D)_2_AF274302	msr(D)	Multiple	2682	12605	1464	85.18	85.18	100	117.4	1.83	6441.79	1e-26	2679.12	0.0114102	2.348e+07
	lnu(C)_1_AY928180	lnu(C)	Lincosamide	4750	4260	495	98.99	100	98.99	100	9.75	26.61	2.5e-07	4826.25	0.0205547	2.348e+07
	mph(A)_1_D16251	mph(A)	Macrolide	2063587	7134	906	100	100	100	100	1483.59	2.04228e+06	1e-26	1.34413e+06	5.72458	2.348e+07
	mph(A)_2_U36578	mph(A)	Macrolide	294263	7833	921	84.91	85.23	99.62	117.32	322.17	271576	1e-26	296719	1.26371	2.348e+07
	lsa(A)_3_AY737526	lsa(A)	Multiple	3721	12889	1497	83.7	84.5	99.05	118.34	2.58	5060.71	1e-26	3862.26	0.0164491	2.348e+07
	mef(A)_2_U83667	mef(A)	Multiple	1779	10487	1218	72.41	72.5	99.89	137.94	1.46	6182.09	1e-26	1778.28	0.00757359	2.348e+07
	lnu(B)_2_JQ861959	lnu(B)	Lincosamide	31822	6912	804	100	100	100	100	39.46	16018.3	1e-26	31725.8	0.135119	2.348e+07
	mdf(A)_1_Y08743	mdf(A)	Multiple	1091423	10137	1233	97.81	100	97.81	100	944.37	1.06138e+06	1e-26	1.16441e+06	4.95915	2.348e+07
	lsa(E)_1_JX560992	lsa(E)	Multiple	58155	12757	1485	99.87	100	99.87	100	39.32	29063.4	1e-26	58390.2	0.248681	2.348e+07
	optrA_1_KP399637	optrA	Multiple	99275	16880	1968	99.9	99.95	99.95	100.05	50.53	58445.9	1e-26	99443	0.423522	2.348e+07
	catB3_2_U13880	catB3	Phenicol	849	5449	633	66.35	66.35	100	150.71	1.34	3360.01	1e-26	848.22	0.00361252	2.348e+07
	floR_2_AF118107	floR	Phenicol	15438	10455	1215	98.27	100	98.27	100	13.26	958.84	1e-26	16110.9	0.0686154	2.348e+07
	fexA_1_AJ549214	fexA	Phenicol	72824	12259	1428	99.65	100	99.65	100	51.61	43110.5	1e-26	73699.1	0.31388	2.348e+07
	qnrB4_1_DQ303921	qnrB4	Fluoroquinolone	31373	5545	645	100	100	100	100	48.38	18068.4	1e-26	31205.1	0.132901	2.348e+07
	qnrB6_2_EF523819	qnrB6	Fluoroquinolone	5870	5551	645	100	100	100	100	9.08	8.89	0.0029	5856.6	0.0249429	2.348e+07
	qnrS1_1_AB187515	qnrS1	Fluoroquinolone	734	5655	657	76.71	76.71	100	130.36	1.1	3791.16	1e-26	722.7	0.00307794	2.348e+07
	oqxA_1_EU370913	oqxA	Multiple	11849	10121	1176	98.98	100	98.98	100	10.75	135.91	1e-26	12642	0.0538416	2.348e+07
	oqxB_1_EU370913	oqxB	Multiple	26830	27138	3153	98.86	100	98.86	100	9.01	1.76	0.18	28408.5	0.12099	2.348e+07
	ARR-3_1_JF806499	ARR-3	Rifamycin	5898	3898	453	97.35	97.35	100	102.72	12.99	408.05	1e-26	5884.47	0.0250616	2.348e+07
	sul1_2_U12338	sul1	Sulphonamide	1869194	6672	840	100	100	100	100	2227.24	1.84927e+06	1e-26	1.87088e+06	7.96798	2.348e+07
	sul1_5_EU780013	sul1	Sulphonamide	323705	7364	867	98.04	98.04	100	102	368.31	302267	1e-26	319325	1.35999	2.348e+07
	sul1_10_DQ143913	sul1	Sulphonamide	2266	7153	831	74.49	74.73	99.68	133.82	2.69	2536.22	1e-26	2235.39	0.0095204	2.348e+07
	sul1_28_JN790946	sul1	Sulphonamide	718	7231	840	63.45	63.45	100	157.6	0.88	5337.16	1e-26	739.2	0.00314821	2.348e+07
	sul2_2_AY034138	sul2	Sulphonamide	1623448	6553	816	100	100	100	100	1991.36	1.60389e+06	1e-26	1.62495e+06	6.92057	2.348e+07
	sul2_5_AY524415	sul2	Sulphonamide	1055	7024	816	66.42	67.28	98.72	148.63	1.36	4411	1e-26	1109.76	0.00472641	2.348e+07
	sul2_9_FJ197818	sul2	Sulphonamide	53088	7319	852	77.46	77.46	100	129.09	60.59	34677.7	1e-26	51622.7	0.219858	2.348e+07
	sul2_19_AJ319822	sul2	Sulphonamide	1431	7024	816	74.26	74.39	99.84	134.43	1.77	3700.56	1e-26	1444.32	0.00615128	2.348e+07
	tet(A)_4_AJ517790	tet(A)	Tetracycline	303890	10202	1200	100	100	100	100	249.86	274607	1e-26	299832	1.27697	2.348e+07
	tet(A)_6_AF534183	tet(A)	Tetracycline	2302278	9932	1275	100	100	100	100	1811.14	2.27265e+06	1e-26	2.3092e+06	9.83477	2.348e+07
	tet(M)_2_X90939	tet(M)	Tetracycline	15572	16525	1920	81.51	81.77	99.68	122.29	8.3	28.35	1e-07	15936	0.0678705	2.348e+07
	tet(M)_8_X04388	tet(M)	Tetracycline	15596	16525	1920	90.26	90.42	99.83	110.6	8.17	26.92	2.1e-07	15686.4	0.0668075	2.348e+07
	tet(M)_12_FR671418	tet(M)	Tetracycline	103370	16465	1920	99.64	99.79	99.84	100.21	54.09	63022.2	1e-26	103853	0.442303	2.348e+07
	tet(M)_13_AM990992	tet(M)	Tetracycline	11391	16528	1920	88.02	88.07	99.94	113.54	5.97	945.47	1e-26	11462.4	0.0488177	2.348e+07
	tet(L)_2_M29725	tet(L)	Tetracycline	63356	11826	1377	98.55	99.35	99.2	100.66	47.1	35317.9	1e-26	64856.7	0.276221	2.348e+07
	tet(Q)_4_Z21523	tet(Q)	Tetracycline	36151	16563	1926	99.74	99.9	99.84	100.1	18.85	7278.25	1e-26	36305.1	0.154621	2.348e+07
	tet(O/W/32/O)_2_FM164392	tet(O/W/32/O)	Tetracycline	73979	16486	1920	100	100	100	100	38.57	36538.4	1e-26	74054.4	0.315394	2.348e+07
	dfrA27_1_FJ459817	dfrA27	Diaminopyrimidine	7217	4079	474	100	100	100	100	15.08	871.63	1e-26	7147.92	0.0304426	2.348e+07
	dfrA17_1_FJ460238	dfrA17	Diaminopyrimidine	992087	3912	474	100	100	100	100	2083.88	980410	1e-26	987759	4.20681	2.348e+07
	dfrA1_8_X00926	dfrA1	Diaminopyrimidine	1213	4080	474	91.98	91.98	100	108.72	2.53	1553.07	1e-26	1199.22	0.00510741	2.348e+07
	dfrA12_4_EU650399	dfrA12	Diaminopyrimidine	687	4286	498	61.45	61.45	100	162.75	1.34	2605.45	1e-26	667.32	0.00284208	2.348e+07
metagenome_69164513	aac(6')-Ib-Hangzhou_1_FJ503047	aac(6')-Ib-Hangzhou	Aminoglycoside	491	343	519	70.71	70.71	100	141.42	0.95	26	3.4e-07	493.05	0.0279839	1.76191e+06
	aac(6')-Iaa_1_NC_003197	aac(6')-Iaa	Aminoglycoside	2195	289	438	100	100	100	100	4.99	1460.87	1e-26	2185.62	0.124048	1.76191e+06
	aph(6)-Id_1_M28829	aph(6)-Id	Aminoglycoside	16958	549	837	76.11	76.11	100	131.4	20.21	15378.8	1e-26	16915.8	0.960082	1.76191e+06
	aph(6)-Id_4_CP000971	aph(6)-Id	Aminoglycoside	108726	518	831	100	100	100	100	130.81	107181	1e-26	108703	6.16962	1.76191e+06
	aph(3')-Ia_7_X62115	aph(3')-Ia	Aminoglycoside	4775	539	816	100	100	100	100	5.84	3376.34	1e-26	4765.44	0.27047	1.76191e+06
	aac(3)-IId_1_EU022314	aac(3)-IId	Aminoglycoside	1130	570	861	93.73	93.84	99.88	106.56	1.32	184.46	1e-26	1136.52	0.0645051	1.76191e+06
	aac(6')-aph(2'')_1_M13771	aac(6')-aph(2'')	Aminoglycoside	3591	952	1440	92.08	92.29	99.77	108.35	2.51	1532.57	1e-26	3614.4	0.205141	1.76191e+06
	aadA5_1_AF137361	aadA5	Aminoglycoside	113443	490	789	100	100	100	100	143.28	111979	1e-26	113048	6.41622	1.76191e+06
	aph(3')-VIa_1_X07753	aph(3')-Via	Aminoglycoside	625	516	780	64.1	64.1	100	156	0.8	10.31	0.0013	624	0.0354161	1.76191e+06
	aph(3'')-Ib_5_AF321551	aph(3'')-Ib	Aminoglycoside	120037	498	804	100	100	100	100	149.37	118551	1e-26	120093	6.8161	1.76191e+06
	blaTEM-1B_1_AY458016	blaTEM-1B	Beta-lactam	31016	560	861	100	100	100	100	35.89	29373.3	1e-26	30901.3	1.75385	1.76191e+06
	blaCTX-M-55_1_DQ810789	blaCTX-M-55	Beta-lactam	2857	579	876	78.2	78.31	99.85	127.7	3.28	1509.54	1e-26	2873.28	0.163078	1.76191e+06
	blaCTX-M-27_1_AY156923	blaCTX-M-27	Beta-lactam	109933	545	876	100	100	100	100	125.31	108306	1e-26	109772	6.23027	1.76191e+06
	blaCTX-M-15_1_AY044436	blaCTX-M-15	Beta-lactam	83653	554	876	100	100	100	100	95.26	82005	1e-26	83447.8	4.73622	1.76191e+06
	blaTEM-40_1_FR717535	blaTEM-40	Beta-lactam	3580	569	861	69.57	69.57	100	143.74	4.19	2184.61	1e-26	3607.59	0.204755	1.76191e+06
	erm(A)_3_EU348758	erm(A)	Multiple	3560	392	594	96.8	96.8	100	103.3	5.99	2537.96	1e-26	3558.06	0.201944	1.76191e+06
	erm(B)_1_JN899585	erm(B)	Multiple	13200	485	738	99.86	100	99.86	100	17.85	11812.7	1e-26	13173.3	0.747672	1.76191e+06
	erm(B)_18_X66468	erm(B)	Multiple	7609	502	762	98.29	98.82	99.47	101.2	10.59	6225.52	1e-26	8069.58	0.458002	1.76191e+06
	erm(X)_2_X51472	erm(X)	Multiple	3707	503	762	92.26	93.31	98.87	107.17	5.16	2436.8	1e-26	3931.92	0.223163	1.76191e+06
	erm(X)_4_NC_005206	erm(X)	Multiple	1069	566	855	67.95	71.35	95.25	140.16	1.45	154.7	1e-26	1239.75	0.0703641	1.76191e+06
	msr(D)_2_AF274302	msr(D)	Multiple	67786	934	1464	100	100	100	100	46.29	65032.9	1e-26	67768.6	3.84632	1.76191e+06
	msr(E)_1_FR751518	msr(E)	Multiple	5778	974	1476	97.7	97.7	100	102.36	3.91	3416.2	1e-26	5771.16	0.327552	1.76191e+06
	lnu(C)_1_AY928180	lnu(C)	Lincosamide	4357	327	495	98.99	100	98.99	100	8.98	3467.07	1e-26	4445.1	0.252289	1.76191e+06
	mph(A)_1_D16251	mph(A)	Macrolide	112589	563	906	100	100	100	100	83.73	110909	1e-26	75859.4	4.30552	1.76191e+06
	mph(A)_2_U36578	mph(A)	Macrolide	17894	604	921	91.31	91.42	99.88	109.38	19.63	16160.2	1e-26	18079.2	1.02612	1.76191e+06
	mph(E)_1_DQ839391	mph(E)	Macrolide	3592	585	885	99.89	100.9	98.99	99.1	4.12	2164.46	1e-26	3646.2	0.206946	1.76191e+06
	mef(A)_2_U83667	mef(A)	Multiple	54846	783	1218	100	100	100	100	45.04	52540.6	1e-26	54858.7	3.1136	1.76191e+06
	erm(B)_23_X72021	erm(B)	Multiple	46825	476	738	100	100	100	100	63.55	45414.6	1e-26	46899.9	2.66188	1.76191e+06
	mdf(A)_1_Y08743	mdf(A)	Multiple	75832	783	1233	97.81	100	97.81	100	66.1	73513.3	1e-26	81501.3	4.62574	1.76191e+06
	optrA_14_KX620941	optrA	Multiple	13178	1294	1968	99.9	100	99.9	100	6.7	9756.59	1e-26	13185.6	0.74837	1.76191e+06
	poxtA_1_MF095097	poxtA	Multiple	4125	1077	1629	96.13	96.13	100	104.02	2.53	1785.88	1e-26	4121.37	0.233915	1.76191e+06
	cat(pC194)_1_NC_002013	cat(pC194)	Phenicol	3827	430	651	100	100	100	100	5.86	2710	1e-26	3814.86	0.216519	1.76191e+06
	fexA_1_AJ549214	fexA	Phenicol	12191	939	1428	99.65	100	99.65	100	8.62	9640.27	1e-26	12309.4	0.698638	1.76191e+06
	catQ_1_M55620	catQ	Phenicol	7211	435	660	96.21	100	96.21	100	12.17	6003.75	1e-26	8032.2	0.455881	1.76191e+06
	fexB_1_JN201336	fexB	Phenicol	3515	932	1410	95.67	95.74	99.93	104.44	2.48	1499.62	1e-26	3496.8	0.198467	1.76191e+06
	qnrVC6_1_KC202804	qnrVC6	Fluoroquinolone	749	435	657	79	79	100	126.59	1.14	83.26	1e-19	748.98	0.0425096	1.76191e+06
	qnrS1_1_AB187515	qnrS1	Fluoroquinolone	3511	434	657	100	100	100	100	5.33	2399.18	1e-26	3501.81	0.198751	1.76191e+06
	sul1_2_U12338	sul1	Sulphonamide	99544	526	840	99.88	99.88	100	100.12	118.75	97975.1	1e-26	99750	5.66148	1.76191e+06
	sul1_5_EU780013	sul1	Sulphonamide	18317	568	867	80.85	80.97	99.86	123.5	20.99	16679.5	1e-26	18198.3	1.03288	1.76191e+06
	sul2_2_AY034138	sul2	Sulphonamide	117948	506	816	100	100	100	100	144.56	116438	1e-26	117961	6.69507	1.76191e+06
	tetA(46)_1_HQ652506	tetA(46)	Tetracycline	44306	1115	1725	94.9	100	94.9	100	30.21	41068.2	1e-26	52112.2	2.95772	1.76191e+06
	tetB(46)_1_HQ652506	tetB(46)	Tetracycline	34654	1129	1737	88.49	94.93	93.21	105.34	23.54	31407.9	1e-26	40889	2.32072	1.76191e+06
	tet(A)_6_AF534183	tet(A)	Tetracycline	153797	774	1275	100	100	100	100	120.81	151488	1e-26	154033	8.74238	1.76191e+06
	tet(O)_2_M20925	tet(O)	Tetracycline	7893	1266	1920	95.1	95.31	99.78	104.92	4.13	4793.06	1e-26	7929.6	0.450058	1.76191e+06
	tet(M)_2_X90939	tet(M)	Tetracycline	9732	1265	1920	75.31	75.31	100	132.78	5.09	6517.55	1e-26	9772.8	0.554671	1.76191e+06
	tet(M)_4_X75073	tet(M)	Tetracycline	9203	1266	1920	73.39	73.54	99.79	135.98	4.87	6017.23	1e-26	9350.4	0.530697	1.76191e+06
	tet(M)_12_FR671418	tet(M)	Tetracycline	25915	1254	1920	80.68	81.04	99.55	123.39	13.65	22382.8	1e-26	26208	1.48748	1.76191e+06
	tet(M)_13_AM990992	tet(M)	Tetracycline	85525	1213	1920	100	100	100	100	44.61	81951.4	1e-26	85651.2	4.86128	1.76191e+06
	tet(L)_8_AY081910	tet(L)	Tetracycline	14863	905	1377	99.35	100	99.35	100	10.96	12355.6	1e-26	15091.9	0.856567	1.76191e+06
	tetA(P)_2_L20800	tetA(P)	Tetracycline	3592	835	1263	69.75	75.14	92.83	133.09	3.57	1716.7	1e-26	4508.91	0.255911	1.76191e+06
	dfrA17_1_FJ460238	dfrA17	Diaminopyrimidine	80033	300	474	100	100	100	100	168.06	79136.2	1e-26	79660.4	4.52126	1.76191e+06
	dfrG_1_AB205645	dfrG	Diaminopyrimidine	602	329	498	85.54	85.54	100	116.9	1.2	79.55	1e-18	597.6	0.0339178	1.76191e+06
metagenome_69164514	aac(6')-Iaa_1_NC_003197	aac(6')-Iaa	Aminoglycoside	157244	8646	438	100	100	100	100	356.21	133108	1e-26	156020	0.283874	5.49611e+07
	aadA2_1_NC_010870	aadA2	Aminoglycoside	99419	16186	819	98.9	99.63	99.26	100.37	132.74	59925.7	1e-26	108714	0.197802	5.49611e+07
	aph(6)-Id_1_M28829	aph(6)-Id	Aminoglycoside	7080775	14460	837	100	100	100	100	8453.77	7.03751e+06	1e-26	7.07581e+06	12.8742	5.49611e+07
	aph(6)-Id_4_CP000971	aph(6)-Id	Aminoglycoside	111709	16419	831	100	100	100	100	134.82	70866.7	1e-26	112035	0.203845	5.49611e+07
	aph(3'')-Ib_4_AF313472	aph(3'')-Ib	Aminoglycoside	833	15917	804	60.7	60.95	99.59	164.08	1.04	13584.5	1e-26	836.16	0.00152137	5.49611e+07
	aac(3)-IIa_1_X51534	aac(3)-IIa	Aminoglycoside	1124595	16701	861	99.77	100	99.77	100	1307.83	1.07547e+06	1e-26	1.12604e+06	2.0488	5.49611e+07
	aac(3)-IId_1_EU022314	aac(3)-IId	Aminoglycoside	2405	17046	861	80.49	80.6	99.86	124.06	2.84	11020.6	1e-26	2445.24	0.00444904	5.49611e+07
	aac(3)-IIe_1_EU022315	aac(3)-IIe	Aminoglycoside	234343	16975	861	93.03	93.15	99.88	107.36	274.5	188004	1e-26	236344	0.430022	5.49611e+07
	aac(6')-aph(2'')_1_M13771	aac(6')-aph(2'')	Aminoglycoside	30580	28500	1440	100	100	100	100	21.17	73.18	1e-16	30484.8	0.0554662	5.49611e+07
	aac(6')-Ib3_1_X60321	aac(6')-Ib3	Aminoglycoside	1240	10986	555	95.14	95.32	99.81	104.91	2.22	7770	1e-26	1232.1	0.00224177	5.49611e+07
	aadA2_2_JQ364967	aadA2	Aminoglycoside	763533	15464	792	100	100	100	100	963.55	718366	1e-26	763132	1.38849	5.49611e+07
	aadA5_1_AF137361	aadA5	Aminoglycoside	3233	15620	789	100	100	100	100	4.12	8138.7	1e-26	3250.68	0.00591451	5.49611e+07
	ant(6)-Ia_2_KF421157	ant(6)-Ia	Aminoglycoside	1411	17105	864	83.68	83.68	100	119.5	1.64	13303	1e-26	1416.96	0.00257812	5.49611e+07
	ant(6)-Ia_1_AF330699	ant(6)-Ia	Aminoglycoside	573	17997	909	61.72	61.83	99.82	161.74	0.63	16349.1	1e-26	572.67	0.00104196	5.49611e+07
	aph(3')-Ia_1_V00359	aph(3')-Ia	Aminoglycoside	737675	15941	816	95.83	97.67	98.12	102.38	913.7	691200	1e-26	745579	1.35656	5.49611e+07
	aac(6')-Ib-cr_1_DQ303918	aac(6')-Ib-cr	Multiple	927820	11679	600	100	100	100	100	1539.22	893361	1e-26	923532	1.68034	5.49611e+07
	aac(6')-Ib-cr_2_EF636461	aac(6')-Ib-cr	Multiple	498	10274	519	68.59	68.59	100	145.79	0.92	8872.41	1e-26	477.48	0.00086876	5.49611e+07
	aph(3'')-Ib_5_AF321551	aph(3'')-Ib	Aminoglycoside	7363680	13809	804	100	100	100	100	9164.81	7.32236e+06	1e-26	7.36851e+06	13.4068	5.49611e+07
	aadA2b_1_D43625	aadA2b	Aminoglycoside	2163	15442	780	66.92	66.92	100	149.43	2.72	10016.1	1e-26	2121.6	0.00386019	5.49611e+07
	aac(6')-Ii_1_L12710	aac(6')-Ii	Aminoglycoside	699	10868	549	84.15	84.52	99.57	118.32	1.26	8940.24	1e-26	691.74	0.0012586	5.49611e+07
	blaCTX-M-14_1_AF252622	blaCTX-M-14	Beta-lactam	943035	17049	876	100	100	100	100	1075.62	893097	1e-26	942243	1.71438	5.49611e+07
	blaDHA-1_1_Y16410	blaDHA-1	Beta-lactam	1191970	22088	1140	100	100	100	100	1045.36	1.12731e+06	1e-26	1.19171e+06	2.16828	5.49611e+07
	blaOXA-1_1_HQ170510	blaOXA-1	Beta-lactam	1381788	16043	831	100	100	100	100	1658.2	1.33439e+06	1e-26	1.37796e+06	2.50716	5.49611e+07
	blaOXA-65_1_AY750908	blaOXA-65	Beta-lactam	2068	16333	825	84.73	84.85	99.86	117.86	2.51	11059	1e-26	2070.75	0.00376767	5.49611e+07
	blaTEM-1B_1_AY458016	blaTEM-1B	Beta-lactam	438547	16912	861	100	100	100	100	508.46	390322	1e-26	437784	0.796535	5.49611e+07
	blaACI-1_1_AJ007350	blaACI-1	Beta-lactam	933	16927	855	67.84	68.07	99.66	146.91	1.08	14323.7	1e-26	923.4	0.0016801	5.49611e+07
	blaADC-25_1_EF016355	blaADC-25	Beta-lactam	4950	22808	1152	96.27	100	96.27	100	4.76	11489.5	1e-26	5483.52	0.0099771	5.49611e+07
	cfxA5_1_AY769934	cfxA5	Beta-lactam	3027	19125	966	92.34	92.34	100	108.3	3.14	11699	1e-26	3033.24	0.00551889	5.49611e+07
	blaCTX-M-15_1_AY044436	blaCTX-M-15	Beta-lactam	1520663	16869	876	100	100	100	100	1733.02	1.4708e+06	1e-26	1.51813e+06	2.76218	5.49611e+07
	blaSHV-1_1_AF148850	blaSHV-1	Beta-lactam	1147060	16695	861	100	100	100	100	1330.14	1.09793e+06	1e-26	1.14525e+06	2.08375	5.49611e+07
	fosA5_1_EU195449	fosA5	Multiple	30801	8309	420	83.57	87.38	95.64	114.44	82.66	12934.1	1e-26	34717.2	0.0631669	5.49611e+07
	fosA_5_AFBO01000747	fosA	Phosphonic acid	421568	8251	420	93.1	95.95	97.02	104.22	1053.28	397448	1e-26	442378	0.804893	5.49611e+07
	fosA_6_ACZD01000244	fosA	Phosphonic acid	252466	8276	420	96.9	100	96.9	100	655.38	228687	1e-26	275260	0.500826	5.49611e+07
	erm(B)_10_U86375	erm(B)	Multiple	3597	14610	738	79.95	79.95	100	125.08	4.87	6661.55	1e-26	3594.06	0.00653928	5.49611e+07
	erm(B)_18_X66468	erm(B)	Multiple	29671	15078	762	99.74	100.13	99.61	99.87	39.18	4758.72	1e-26	29855.2	0.0543206	5.49611e+07
	erm(F)_3_M17808	erm(F)	Multiple	8742	15856	801	95.13	100.12	95.01	99.88	12.55	2057.51	1e-26	10052.6	0.0182903	5.49611e+07
	erm(X)_1_M36726	erm(X)	Multiple	24486	16920	855	85.96	88.3	97.35	113.25	30.92	1382.27	1e-26	26436.6	0.0481006	5.49611e+07
	erm(X)_2_X51472	erm(X)	Multiple	273162	15012	762	97.77	100.13	97.64	99.87	383.77	231254	1e-26	292433	0.532072	5.49611e+07
	erm(X)_3_U21300	erm(X)	Multiple	2552	15085	762	74.54	75.85	98.27	131.83	3.43	8906.59	1e-26	2613.66	0.00475547	5.49611e+07
	erm(X)_4_NC_005206	erm(X)	Multiple	116244	16892	855	96.96	100	96.96	100	146.51	74139.5	1e-26	125266	0.227918	5.49611e+07
	msr(D)_2_AF274302	msr(D)	Multiple	4021	28989	1464	94.4	94.47	99.93	105.86	2.74	18886	1e-26	4011.36	0.00729855	5.49611e+07
	mph(A)_1_D16251	mph(A)	Macrolide	1883797	17330	906	100	100	100	100	1359.26	1.83244e+06	1e-26	1.23149e+06	2.24066	5.49611e+07
	mph(A)_2_U36578	mph(A)	Macrolide	258386	18150	921	99.13	99.46	99.67	100.55	280.51	208700	1e-26	258350	0.470059	5.49611e+07
	lsa(A)_1_AY225127	lsa(A)	Multiple	62481	29612	1497	99.8	100	99.8	100	41.98	11730.9	1e-26	62844.1	0.114343	5.49611e+07
	mef(A)_2_U83667	mef(A)	Multiple	2646	24117	1218	87.27	87.27	100	114.58	2.16	17225.5	1e-26	2630.88	0.00478681	5.49611e+07
	mdf(A)_1_Y08743	mdf(A)	Multiple	85599	24377	1233	76.48	84.75	90.24	117.99	125.34	34080.3	1e-26	154544	0.281188	5.49611e+07
	poxtA_1_MF095097	poxtA	Multiple	2302	32259	1629	78.94	78.94	100	126.67	1.41	25967.3	1e-26	2296.89	0.00417912	5.49611e+07
	catB3_2_U13880	catB3	Phenicol	3949	12530	633	72.04	73.46	98.06	136.13	7.57	4468.97	1e-26	4791.81	0.00871855	5.49611e+07
	catB3_1_AJ009818	catB3	Phenicol	643999	12386	633	73.3	76.3	96.07	131.06	1037.8	607774	1e-26	656927	1.19526	5.49611e+07
	floR_2_AF118107	floR	Phenicol	644587	23779	1215	98.02	100	98.02	100	548.29	576632	1e-26	666172	1.21208	5.49611e+07
	catA2_1_X53796	catA2	Phenicol	563534	12581	642	96.11	100	96.11	100	993.44	526890	1e-26	637788	1.16044	5.49611e+07
	fexB_1_JN201336	fexB	Phenicol	2272	27920	1410	72.98	72.98	100	137.03	1.63	21788.7	1e-26	2298.3	0.00418169	5.49611e+07
	qnrS1_1_AB187515	qnrS1	Fluoroquinolone	357899	12923	657	100	100	100	100	542.33	320931	1e-26	356311	0.648297	5.49611e+07
	oqxA_1_EU370913	oqxA	Multiple	2089750	22410	1176	99.49	100	99.49	100	1805.6	2.02347e+06	1e-26	2.12339e+06	3.86344	5.49611e+07
	oqxB_1_EU370913	oqxB	Multiple	5127070	56713	3153	99.3	100	99.3	100	1666.81	4.95941e+06	1e-26	5.25545e+06	9.56213	5.49611e+07
	sul1_2_U12338	sul1	Sulphonamide	2320269	15936	840	100	100	100	100	2764.38	2.27289e+06	1e-26	2.32208e+06	4.22495	5.49611e+07
	sul1_5_EU780013	sul1	Sulphonamide	455058	17025	867	99.88	100	99.88	100	518.34	406438	1e-26	449401	0.817671	5.49611e+07
	sul1_8_JN581942	sul1	Sulphonamide	4053	16570	837	70.25	70.25	100	142.35	4.75	7597.43	1e-26	3975.75	0.00723376	5.49611e+07
	sul1_10_DQ143913	sul1	Sulphonamide	3374	16451	831	79.18	79.18	100	126.29	3.99	8626.54	1e-26	3315.69	0.0060328	5.49611e+07
	sul1_28_JN790946	sul1	Sulphonamide	1203	16630	840	63.81	63.81	100	156.72	1.47	13346.2	1e-26	1234.8	0.00224668	5.49611e+07
	sul2_2_AY034138	sul2	Sulphonamide	118213	16121	816	100	100	100	100	145.34	77587.8	1e-26	118597	0.215784	5.49611e+07
	sul2_5_AY524415	sul2	Sulphonamide	4393	16154	816	92.77	93.38	99.34	107.09	5.62	6732.28	1e-26	4585.92	0.00834394	5.49611e+07
	sul2_6_FN995456	sul2	Sulphonamide	1203	16155	816	63.73	63.85	99.81	156.62	1.52	12879.8	1e-26	1240.32	0.00225672	5.49611e+07
	sul2_9_FJ197818	sul2	Sulphonamide	134423	16827	852	92.72	93.78	98.87	106.63	152.77	91428.4	1e-26	130160	0.236822	5.49611e+07
	sul2_12_AF497970	sul2	Sulphonamide	3097	16154	816	82.11	82.11	100	121.79	3.85	8856.63	1e-26	3141.6	0.00571605	5.49611e+07
	sul2_18_AJ830714	sul2	Sulphonamide	7234957	14052	816	100	100	100	100	8869.67	7.19291e+06	1e-26	7.23765e+06	13.1687	5.49611e+07
	sul2_19_AJ319822	sul2	Sulphonamide	6255	16153	816	87.62	87.62	100	114.13	7.71	4372.72	1e-26	6291.36	0.0114469	5.49611e+07
	sul1_35_AB281182	sul1	Sulphonamide	924	16868	852	67.61	67.96	99.48	147.15	1.14	14288.3	1e-26	971.28	0.00176721	5.49611e+07
	tet(A)_4_AJ517790	tet(A)	Tetracycline	525831	23536	1200	99.83	100	99.83	100	432.36	459254	1e-26	518832	0.943999	5.49611e+07
	tet(A)_5_AJ419171	tet(A)	Tetracycline	980	23761	1200	60.08	60.25	99.72	165.98	0.83	20976.5	1e-26	996	0.00181219	5.49611e+07
	tet(A)_6_AF534183	tet(A)	Tetracycline	4546823	23181	1275	100	100	100	100	3576.55	4.47775e+06	1e-26	4.5601e+06	8.29696	5.49611e+07
	tet(B)_2_AF326777	tet(B)	Tetracycline	472037	23677	1206	100	100	100	100	391.47	405528	1e-26	472113	0.858995	5.49611e+07
	tet(M)_7_FN433596	tet(M)	Tetracycline	72932	37978	1920	100	100	100	100	38.02	11015.6	1e-26	72998.4	0.132818	5.49611e+07
	tet(L)_8_AY081910	tet(L)	Tetracycline	2399	27267	1377	89.69	90.12	99.52	110.96	1.76	20846	1e-26	2423.52	0.00440952	5.49611e+07
	tet(Q)_1_L33696	tet(Q)	Tetracycline	21833	38132	1926	70.4	70.72	99.56	141.41	11.44	4430.34	1e-26	22033.4	0.0400892	5.49611e+07
	tet(Q)_4_Z21523	tet(Q)	Tetracycline	15399	38136	1926	85.67	85.93	99.7	116.37	8.09	9657.16	1e-26	15581.3	0.0283498	5.49611e+07
	tet(W)_5_AJ427422	tet(W)	Tetracycline	20205	38014	1920	99.84	100.83	99.02	99.17	10.68	5447.98	1e-26	20505.6	0.0373093	5.49611e+07
	dfrA17_1_FJ460238	dfrA17	Diaminopyrimidine	973	9383	474	91.14	91.14	100	109.72	2.05	6829.91	1e-26	971.7	0.00176798	5.49611e+07
	dfrA1_8_X00926	dfrA1	Diaminopyrimidine	480147	9302	474	100	100	100	100	1007.23	452947	1e-26	477427	0.868664	5.49611e+07
	dfrA12_8_AM040708	dfrA12	Diaminopyrimidine	571578	9757	498	100	100	100	100	1142.01	542961	1e-26	568721	1.03477	5.49611e+07
metagenome_69164515	aph(6)-Id_4_CP000971	aph(6)-Id	Aminoglycoside	3003	18	831	92.9	92.9	100	107.64	3.6	2949.12	1e-26	2991.6	5.28295	56627.4
	aadA5_1_AF137361	aadA5	Aminoglycoside	4046	16	789	100	100	100	100	5.12	3995.6	1e-26	4039.68	7.13379	56627.4
	aph(3'')-Ib_5_AF321551	aph(3'')-Ib	Aminoglycoside	3387	17	804	100	100	100	100	4.24	3335.14	1e-26	3408.96	6.01998	56627.4
	aac(3)-IIa_4_L22613	aac(3)-IIa	Aminoglycoside	5422	18	861	99.65	100	99.65	100	6.33	5368.19	1e-26	5450.13	9.62454	56627.4
	blaCMY-42_1_HM146927	blaCMY-42	Beta-lactam	7551	23	1146	100	100	100	100	6.6	7481.95	1e-26	7563.6	13.3568	56627.4
	blaTEM-1B_1_AY458016	blaTEM-1B	Beta-lactam	6823	17	861	100	100	100	100	7.89	6770.43	1e-26	6793.29	11.9965	56627.4
	mph(A)_1_D16251	mph(A)	Macrolide	3713	19	906	89.07	89.18	99.88	112.13	2.73	3654.88	1e-26	2473.38	4.36781	56627.4
	mdf(A)_1_Y08743	mdf(A)	Multiple	3736	26	1233	97.81	100	97.81	100	3.31	3657.12	1e-26	4081.23	7.20716	56627.4
	sul1_2_U12338	sul1	Sulphonamide	5639	17	840	94.29	94.29	100	106.06	6.77	5586.69	1e-26	5686.8	10.0425	56627.4
	sul2_2_AY034138	sul2	Sulphonamide	4164	17	816	96.45	96.45	100	103.68	5.11	4111.97	1e-26	4169.76	7.3635	56627.4
	tet(A)_4_AJ517790	tet(A)	Tetracycline	5952	24	1200	97.67	97.67	100	102.39	4.95	5877.76	1e-26	5940	10.4896	56627.4
	dfrA17_1_FJ460238	dfrA17	Diaminopyrimidine	4039	10	474	100	100	100	100	8.5	4008.65	1e-26	4029	7.11493	56627.4
metagenome_69164516	aph(6)-Id_1_M28829	aph(6)-Id	Aminoglycoside	2218020	9717	837	100	100	100	100	2649.76	2.18904e+06	1e-26	2.21785e+06	6.3435	3.49625e+07
	aph(6)-Id_4_CP000971	aph(6)-Id	Aminoglycoside	25751	10296	831	98.8	98.8	100	101.22	30.96	6625.85	1e-26	25727.8	0.0735866	3.49625e+07
	aph(3')-Ia_6_L05392	aph(3')-Ia	Aminoglycoside	964	10117	816	71.69	72.06	99.49	138.78	1.21	7561.13	1e-26	987.36	0.00282405	3.49625e+07
	aph(3')-Ia_7_X62115	aph(3')-Ia	Aminoglycoside	1558	10117	816	85.17	85.17	100	117.41	1.91	6275.13	1e-26	1558.56	0.0044578	3.49625e+07
	ant(6)-Ia_3_KF864551	ant(6)-Ia	Aminoglycoside	8317	10747	867	99.88	100	99.88	100	9.6	309.97	1e-26	8323.2	0.023806	3.49625e+07
	aac(3)-IId_1_EU022314	aac(3)-IId	Aminoglycoside	99001	10645	861	99.88	100	99.88	100	115.96	71198.2	1e-26	99841.6	0.285567	3.49625e+07
	aac(6')-aph(2'')_1_M13771	aac(6')-aph(2'')	Aminoglycoside	10379	17853	1440	100	100	100	100	7.2	1979.04	1e-26	10368	0.0296546	3.49625e+07
	ant(3'')-Ia_1_X02340	ant(3'')-Ia	Aminoglycoside	593750	11847	972	90.33	91.15	99.1	109.71	731.28	559135	1e-26	710804	2.03304	3.49625e+07
	aadA5_1_AF137361	aadA5	Aminoglycoside	7324	9781	789	100	100	100	100	9.26	352.94	1e-26	7306.14	0.0208971	3.49625e+07
	aph(3')-Ia_1_V00359	aph(3')-Ia	Aminoglycoside	2431070	9411	816	100	100	100	100	2969.62	2.40298e+06	1e-26	2.42321e+06	6.93087	3.49625e+07
	ant(9)-Ia_1_X02588	ant(9)-Ia	Aminoglycoside	7109	9706	783	100	100	100	100	9.07	401.29	1e-26	7101.81	0.0203126	3.49625e+07
	aac(6')-Ib-cr_1_DQ303918	aac(6')-Ib-cr	Multiple	2322	7438	600	90.33	90.33	100	110.7	3.88	2682.19	1e-26	2328	0.00665855	3.49625e+07
	aph(3'')-Ib_2_AF024602	aph(3'')-Ib	Aminoglycoside	1763	9968	804	89.93	90.17	99.72	110.9	2.27	5739.39	1e-26	1825.08	0.0052201	3.49625e+07
	aph(3'')-Ib_5_AF321551	aph(3'')-Ib	Aminoglycoside	2251533	9324	804	100	100	100	100	2801.51	2.22371e+06	1e-26	2.25241e+06	6.44236	3.49625e+07
	aac(3)-IIa_3_X13543	aac(3)-IIa	Aminoglycoside	882	10675	861	69.34	74.22	93.43	134.74	1.38	8299.08	1e-26	1188.18	0.00339844	3.49625e+07
	aac(3)-IIa_4_L22613	aac(3)-IIa	Aminoglycoside	2247902	9986	861	99.77	100	99.77	100	2621.28	2.21812e+06	1e-26	2.25692e+06	6.45526	3.49625e+07
	aph(3')-Ib_2_AJ744860	aph(3')-Ib	Aminoglycoside	3084	10117	816	99.88	100.74	99.15	99.27	3.87	3746.98	1e-26	3157.92	0.0090323	3.49625e+07
	cepA_1_L13472	cepA	Beta-lactam	9904	11193	903	70.43	70.76	99.53	141.31	10.96	78.86	1e-18	9896.88	0.0283071	3.49625e+07
	cepA_1_U05887	cepA	Beta-lactam	39299	11184	903	98.78	99	99.78	101.01	43.75	15657.2	1e-26	39506.2	0.112996	3.49625e+07
	blaCMY-2_1_X91840	blaCMY-2	Beta-lactam	43711	14193	1146	100	100	100	100	38.16	15046.7	1e-26	43731.4	0.125081	3.49625e+07
	blaDHA-1_1_Y16410	blaDHA-1	Beta-lactam	23059	14127	1140	100	100	100	100	20.22	2145.08	1e-26	23050.8	0.06593	3.49625e+07
	blaOKP-B-2_1_AM051151	blaOKP-B-2	Beta-lactam	1424	10675	861	74.45	74.56	99.84	134.11	1.64	7074.05	1e-26	1412.04	0.00403872	3.49625e+07
	blaOKP-B-17_1_AM850919	blaOKP-B-17	Beta-lactam	6002	10674	861	87.8	87.8	100	113.89	6.97	1309.06	1e-26	6001.17	0.0171646	3.49625e+07
	blaOXA-1_1_HQ170510	blaOXA-1	Beta-lactam	2249	10303	831	100	100	100	100	2.7	5168.17	1e-26	2243.7	0.00641744	3.49625e+07
	blaSHV-25_1_AF208796	blaSHV-25	Beta-lactam	937	10675	861	60.98	60.98	100	164	1.08	8167.25	1e-26	929.88	0.00265965	3.49625e+07
	blaTEM-1A_1_HM749966	blaTEM-1A	Beta-lactam	2420060	9933	861	100	100	100	100	2803.27	2.39042e+06	1e-26	2.41362e+06	6.90343	3.49625e+07
	blaTEM-1B_1_AY458016	blaTEM-1B	Beta-lactam	28923	10667	861	100	100	100	100	33.59	8418.04	1e-26	28921	0.0827199	3.49625e+07
	blaTEM-1C_1_FJ560503	blaTEM-1C	Beta-lactam	16747	10670	861	94.89	94.89	100	105.39	19.55	1346.48	1e-26	16832.5	0.0481445	3.49625e+07
	blaTEM-102_1_AY040093	blaTEM-102	Beta-lactam	684	10675	861	68.87	70.85	97.21	141.15	0.87	8788.66	1e-26	749.07	0.00214249	3.49625e+07
	blaTEM-164_1_EU274580	blaTEM-164	Beta-lactam	914	10675	861	60.05	60.39	99.42	165.58	1.1	8222.17	1e-26	947.1	0.0027089	3.49625e+07
	hugA_1_AF324468	hugA	Beta-lactam	2828	11121	897	91.64	100	91.64	100	4.13	4931.01	1e-26	3704.61	0.0105959	3.49625e+07
	cfiA4_1_AB087229	cfiA4	Beta-lactam	22998	9293	750	98.67	99.2	99.46	100.81	31.02	5816.44	1e-26	23265	0.0665426	3.49625e+07
	cfiA14_1_FM200789	cfiA14	Beta-lactam	11776	9296	750	70.53	70.93	99.44	140.98	16.13	291.81	1e-26	12097.5	0.0346013	3.49625e+07
	cfxA3_1_AF472622	cfxA3	Beta-lactam	1288	11978	966	75.67	76.29	99.19	131.07	1.45	8614.3	1e-26	1400.7	0.00400629	3.49625e+07
	mecA_6_BX571856	mecA	Beta-lactam	2856	24894	2007	66.87	66.87	100	149.55	1.41	17502	1e-26	2829.87	0.00809401	3.49625e+07
	blaZ_85_NZ_FHDT01000016	blaZ	Beta-lactam	1359	9931	801	87.02	87.14	99.86	114.76	1.7	6508.86	1e-26	1361.7	0.00389474	3.49625e+07
	blaCTX-M-27_1_AY156923	blaCTX-M-27	Beta-lactam	75163	10838	876	100	100	100	100	85.66	48110.8	1e-26	75038.2	0.214624	3.49625e+07
	blaTEM-219_1_KM114268	blaTEM-219	Beta-lactam	8891	10673	861	84.9	87.11	97.47	114.8	10.31	162.38	1e-26	8876.91	0.0253898	3.49625e+07
	mcr-1.1_1_KP347127	mcr-1.1	Polymyxin	2182	20166	1626	71.83	71.89	99.91	139.09	1.34	14472.3	1e-26	2178.84	0.00623193	3.49625e+07
	fosA5_1_EU195449	fosA5	Multiple	1763	5206	420	92.62	100	92.62	100	5.27	1701.58	1e-26	2213.4	0.00633078	3.49625e+07
	fosA_3_ACWO01000079	fosA	Phosphonic acid	1126	5206	420	75.24	76.67	98.14	130.43	2.97	2629.7	1e-26	1247.4	0.00356782	3.49625e+07
	fosA_4_ACWU01000146	fosA	Phosphonic acid	434	5058	408	66.67	68.14	97.84	146.76	1.14	3893.37	1e-26	465.12	0.00133034	3.49625e+07
	fosA_6_ACZD01000244	fosA	Phosphonic acid	1878	5206	420	85	90.24	94.2	110.82	5.41	1564.02	1e-26	2272.2	0.00649896	3.49625e+07
	erm(A)_1_X03216	erm(A)	Multiple	4154	9075	732	100	100	100	100	5.66	1830.58	1e-26	4143.12	0.0118502	3.49625e+07
	erm(B)_1_JN899585	erm(B)	Multiple	7466	9148	738	94.85	94.85	100	105.43	10.07	170.4	1e-26	7431.66	0.0212561	3.49625e+07
	erm(B)_6_AF242872	erm(B)	Multiple	4995	9260	747	72.29	72.69	99.45	137.57	6.92	1276.5	1e-26	5169.24	0.0147851	3.49625e+07
	erm(B)_10_U86375	erm(B)	Multiple	4710	9149	738	90.24	90.24	100	110.81	6.41	1421.98	1e-26	4730.58	0.0135304	3.49625e+07
	erm(B)_12_U18931	erm(B)	Multiple	2536	9149	738	89.3	89.43	99.85	111.82	3.44	3743.29	1e-26	2538.72	0.00726126	3.49625e+07
	erm(B)_18_X66468	erm(B)	Multiple	9890	9445	762	81.63	82.02	99.52	121.92	13.79	10.22	0.0014	10508	0.030055	3.49625e+07
	erm(F)_3_M17808	erm(F)	Multiple	460234	9800	801	99.5	100	99.5	100	580.5	431650	1e-26	464980	1.32994	3.49625e+07
	erm(F)_4_M62487	erm(F)	Multiple	2807	9931	801	73.03	73.41	99.49	136.22	3.56	3984.36	1e-26	2851.56	0.00815604	3.49625e+07
	erm(X)_1_M36726	erm(X)	Multiple	26613	10593	855	80.47	80.94	99.42	123.55	32.11	6897.19	1e-26	27454	0.0785242	3.49625e+07
	erm(X)_2_X51472	erm(X)	Multiple	108056	9418	762	99.74	100.13	99.61	99.87	147.15	82820.1	1e-26	112128	0.32071	3.49625e+07
	erm(X)_4_NC_005206	erm(X)	Multiple	19092	10595	855	96.49	100	96.49	100	24.87	2431.42	1e-26	21263.9	0.0608189	3.49625e+07
	mef(A)_3_AF227520	mef(A)	Multiple	4604	15102	1218	78.08	81.86	95.39	122.17	4.31	5593.19	1e-26	5249.58	0.0150149	3.49625e+07
	msr(D)_2_AF274302	msr(D)	Multiple	202647	18051	1464	100	100	100	100	138.42	154399	1e-26	202647	0.579611	3.49625e+07
	msr(E)_1_FR751518	msr(E)	Multiple	1810	18304	1476	83.33	83.33	100	120	1.22	13526.5	1e-26	1800.72	0.00515043	3.49625e+07
	lnu(C)_1_AY928180	lnu(C)	Lincosamide	106473	6118	495	99.19	100	99.19	100	219.49	89448.1	1e-26	108648	0.310754	3.49625e+07
	mph(A)_1_D16251	mph(A)	Macrolide	80161	11208	906	100	100	100	100	64.8	52035.6	1e-26	58708.8	0.167919	3.49625e+07
	mph(A)_2_U36578	mph(A)	Macrolide	10330	11416	921	74.05	74.16	99.85	134.85	11.43	54.33	1e-12	10527	0.0301095	3.49625e+07
	mef(A)_2_U83667	mef(A)	Multiple	162617	15034	1218	100	100	100	100	133.51	122604	1e-26	162615	0.465113	3.49625e+07
	erm(B)_23_X72021	erm(B)	Multiple	89500	9127	738	100	100	100	100	121.58	65497.4	1e-26	89726	0.256635	3.49625e+07
	mdf(A)_1_Y08743	mdf(A)	Multiple	1798194	14500	1233	98.78	100	98.78	100	1518.08	1.75516e+06	1e-26	1.87179e+06	5.35371	3.49625e+07
	catB3_2_U13880	catB3	Phenicol	773	7848	633	78.83	78.83	100	126.85	1.22	5806.43	1e-26	772.26	0.00220882	3.49625e+07
	cat_1_M11587	cat	Phenicol	684	8108	654	79.51	81.04	98.11	123.4	1.13	6269.48	1e-26	739.02	0.00211375	3.49625e+07
	cmlA1_1_M64556	cmlA1	Phenicol	2073	15624	1260	84.21	84.44	99.72	118.42	1.64	10377.2	1e-26	2066.4	0.00591033	3.49625e+07
	floR_2_AF118107	floR	Phenicol	3116255	13718	1215	98.11	100	98.11	100	2657.76	3.07534e+06	1e-26	3.22918e+06	9.23611	3.49625e+07
	catA1_1_V00622	catA1	Phenicol	7869	8181	660	99.85	100	99.85	100	11.9	6.08	0.014	7854	0.022464	3.49625e+07
	catA2_1_X53796	catA2	Phenicol	1410	7959	642	89.56	93.3	95.99	107.18	2.67	4578.39	1e-26	1714.14	0.00490279	3.49625e+07
	catQ_1_M55620	catQ	Phenicol	41982	8173	660	96.21	100	96.21	100	71.05	22789.7	1e-26	46893	0.134124	3.49625e+07
	qnrD1_1_FJ228229	qnrD1	Fluoroquinolone	35846	7988	645	100	100	100	100	55.46	17703.1	1e-26	35771.7	0.102314	3.49625e+07
	qnrD2_1_KF055448	qnrD2	Fluoroquinolone	3246	7996	645	100	100	100	100	4.98	2007.27	1e-26	3212.1	0.00918726	3.49625e+07
	qnrS1_1_AB187515	qnrS1	Fluoroquinolone	17392	8141	657	100	100	100	100	26.3	3350.98	1e-26	17279.1	0.0494217	3.49625e+07
	oqxA_1_EU370913	oqxA	Multiple	20018	14575	1176	97.11	100	97.11	100	18.86	856.33	1e-26	22179.4	0.0634375	3.49625e+07
	oqxB_1_EU370913	oqxB	Multiple	43446	39079	3153	95.85	100	95.85	100	15.86	231.06	1e-26	50006.6	0.143029	3.49625e+07
	ARR-3_1_JF806499	ARR-3	Rifamycin	373	5616	453	81.24	81.24	100	123.1	0.82	4590.1	1e-26	371.46	0.00106245	3.49625e+07
	sul1_2_U12338	sul1	Sulphonamide	33064	10405	840	99.52	99.52	100	100.48	39.5	11810.4	1e-26	33180	0.0949016	3.49625e+07
	sul2_2_AY034138	sul2	Sulphonamide	2154686	9491	816	100	100	100	100	2640.98	2.12638e+06	1e-26	2.15504e+06	6.16385	3.49625e+07
	sul2_3_HQ840942	sul2	Sulphonamide	3013	10117	816	66.3	66.3	100	150.83	3.66	3843.71	1e-26	2986.56	0.00854217	3.49625e+07
	sul2_6_FN995456	sul2	Sulphonamide	3682	10116	816	74.39	74.39	100	134.43	4.54	3000.82	1e-26	3704.64	0.010596	3.49625e+07
	sul2_9_FJ197818	sul2	Sulphonamide	87795	10537	852	100	100	100	100	101.15	60698.6	1e-26	86179.8	0.246492	3.49625e+07
	sul2_12_AF497970	sul2	Sulphonamide	2330	10117	816	82.11	82.11	100	121.79	2.92	4871.91	1e-26	2382.72	0.00681507	3.49625e+07
	sul2_19_AJ319822	sul2	Sulphonamide	2668	10117	816	80.02	80.15	99.85	124.77	3.33	4340.22	1e-26	2717.28	0.00777197	3.49625e+07
	sul3_2_AJ459418	sul3	Sulphonamide	2617454	9081	792	100	100	100	100	3292.23	2.59033e+06	1e-26	2.60745e+06	7.45783	3.49625e+07
	tet(32)_2_EF626943	tet(32)	Tetracycline	8937	23810	1920	96.77	96.77	100	103.34	4.65	6755.19	1e-26	8928	0.0255359	3.49625e+07
	tetA(46)_1_HQ652506	tetA(46)	Tetracycline	37756	21372	1725	94.14	100	94.14	100	27	4539.38	1e-26	46575	0.133214	3.49625e+07
	tetB(46)_1_HQ652506	tetB(46)	Tetracycline	30619	21526	1737	85.55	93.78	91.22	106.63	21.88	1585.62	1e-26	38005.6	0.108704	3.49625e+07
	tet(A)_4_AJ517790	tet(A)	Tetracycline	629466	14612	1200	100	100	100	100	518.72	586955	1e-26	622464	1.78037	3.49625e+07
	tet(A)_5_AJ419171	tet(A)	Tetracycline	1266	14880	1200	66.5	66.92	99.38	149.44	1.13	11479.9	1e-26	1356	0.00387844	3.49625e+07
	tet(A)_6_AF534183	tet(A)	Tetracycline	7605206	12357	1275	100	100	100	100	5978.81	7.56821e+06	1e-26	7.62298e+06	21.8033	3.49625e+07
	tet(B)_2_AF326777	tet(B)	Tetracycline	21754	14946	1206	100	100	100	100	18.08	1262.71	1e-26	21804.5	0.0623653	3.49625e+07
	tet(O)_2_M20925	tet(O)	Tetracycline	12433	23807	1920	63.59	63.59	100	157.25	6.49	3570.21	1e-26	12460.8	0.0356404	3.49625e+07
	tet(M)_4_X75073	tet(M)	Tetracycline	20880	23802	1920	96.2	96.25	99.95	103.9	10.92	191.1	1e-26	20966.4	0.0599682	3.49625e+07
	tet(M)_8_X04388	tet(M)	Tetracycline	9666	23809	1920	60.47	60.52	99.91	165.23	5.07	5975.85	1e-26	9734.4	0.0278424	3.49625e+07
	tet(M)_12_FR671418	tet(M)	Tetracycline	11426	23808	1920	62.03	62.03	100	161.21	5.98	4351.63	1e-26	11481.6	0.0328397	3.49625e+07
	tet(M)_13_AM990992	tet(M)	Tetracycline	255080	23641	1920	100	100	100	100	133.13	192176	1e-26	255610	0.731096	3.49625e+07
	tet(Q)_1_L33696	tet(Q)	Tetracycline	131619	23800	1926	99.84	100	99.84	100	69.87	74796.4	1e-26	134570	0.384897	3.49625e+07
	tet(Q)_2_X58717	tet(Q)	Tetracycline	4641	23887	1926	62.77	68.07	92.22	146.91	3.02	12984.6	1e-26	5816.52	0.0166364	3.49625e+07
	tet(Q)_4_Z21523	tet(Q)	Tetracycline	238781	23726	1926	100	100	100	100	124.55	176178	1e-26	239883	0.686115	3.49625e+07
	tet(X)_1_GU014535	tet(X)	Multiple	5074	14469	1167	88.52	88.52	100	112.97	4.36	4517.16	1e-26	5088.12	0.0145531	3.49625e+07
	tet(X)_2_M37699	tet(X)	Multiple	18267	14464	1167	99.31	100.69	98.64	99.32	15.99	441.77	1e-26	18660.3	0.0533723	3.49625e+07
	tet(W)_5_AJ427422	tet(W)	Tetracycline	203281	23677	1920	99.79	100	99.79	100	106.65	142130	1e-26	204768	0.585678	3.49625e+07
	tet(O/W)_3_AM889120	tet(O/W)	Tetracycline	3842	23428	1889	70.2	71.36	98.37	140.13	2.18	14068.1	1e-26	4118.02	0.0117784	3.49625e+07
	tet(O/32/O)_5_FP929050	tet(O/32/O)	Tetracycline	39038	23789	1920	88.12	88.12	100	113.48	20.34	3700.78	1e-26	39052.8	0.111699	3.49625e+07
	tet(W/32/O)_3_AM710603	tet(W/32/O)	Tetracycline	6545	23811	1920	65.26	66.3	98.43	150.82	3.46	9821.35	1e-26	6643.2	0.0190009	3.49625e+07
	dfrA17_1_FJ460238	dfrA17	Diaminopyrimidine	3692	5876	474	100	100	100	100	7.81	498.53	1e-26	3701.94	0.0105883	3.49625e+07
	dfrA14_5_DQ388123	dfrA14	Diaminopyrimidine	193173	5955	483	99.59	100	99.59	100	406.95	176020	1e-26	196557	0.562193	3.49625e+07
	dfrG_1_AB205645	dfrG	Diaminopyrimidine	3373	6173	498	100	100	100	100	6.74	821.61	1e-26	3356.52	0.00960033	3.49625e+07
	dfrA5_1_X12868	dfrA5	Diaminopyrimidine	11390	5874	474	100	100	100	100	23.99	1761.88	1e-26	11371.3	0.0325241	3.49625e+07
	dfrA1_8_X00926	dfrA1	Diaminopyrimidine	13324	5874	474	100	100	100	100	28.03	2890.69	1e-26	13286.2	0.0380013	3.49625e+07
	dfrA12_7_AB196348	dfrA12	Diaminopyrimidine	390	6174	498	61.45	61.45	100	162.75	0.78	5096.86	1e-26	388.44	0.00111102	3.49625e+07
	dfrA14_1_KF921535	dfrA14	Diaminopyrimidine	1163357	5680	474	100	100	100	100	2448.57	1.14643e+06	1e-26	1.16062e+06	3.31962	3.49625e+07
metagenome_69164517	aadA2_1_NC_010870	aadA2	Aminoglycoside	6105	85	819	98.9	100.12	98.78	99.88	7.58	5852.24	1e-26	6208.02	2.21335	280481
	aph(6)-Id_4_CP000971	aph(6)-Id	Aminoglycoside	8254	86	831	98.8	98.8	100	101.22	10	7998.19	1e-26	8310	2.96277	280481
	aac(3)-IIa_1_X51534	aac(3)-IIa	Aminoglycoside	2588	91	861	86.99	86.99	100	114.95	3.01	2326.48	1e-26	2591.61	0.923987	280481
	aac(6')-Ib_1_M21682	aac(6')-Ib	Aminoglycoside	3368	64	606	100	100	100	100	5.52	3180.48	1e-26	3345.12	1.19264	280481
	ant(3'')-Ia_1_X02340	ant(3'')-Ia	Aminoglycoside	12767	99	972	95.37	95.58	99.78	104.63	13.82	12471.4	1e-26	13433	4.78928	280481
	aadA5_1_AF137361	aadA5	Aminoglycoside	14519	80	789	100	100	100	100	18.41	14279.8	1e-26	14525.5	5.17878	280481
	aph(3')-Ia_1_V00359	aph(3')-Ia	Aminoglycoside	7397	85	816	100	100	100	100	9.04	7145.42	1e-26	7376.64	2.62999	280481
	aac(6')-Ib-cr_1_DQ303918	aac(6')-Ib-cr	Multiple	9793	62	600	100	100	100	100	16.32	9608.28	1e-26	9792	3.49114	280481
	aph(3'')-Ib_5_AF321551	aph(3'')-Ib	Aminoglycoside	12272	82	804	100	100	100	100	15.28	12026.7	1e-26	12285.1	4.38002	280481
	blaDHA-1_1_Y16410	blaDHA-1	Beta-lactam	3571	120	1140	94.91	94.91	100	105.36	3.12	3225.15	1e-26	3556.8	1.26811	280481
	blaOXA-1_1_HQ170510	blaOXA-1	Beta-lactam	12909	85	831	100	100	100	100	15.53	12656	1e-26	12905.4	4.60118	280481
	blaOXA-9_1_KQ089875	blaOXA-9	Beta-lactam	5725	86	825	99.88	100	99.88	100	6.94	5470.41	1e-26	5725.5	2.04131	280481
	blaTEM-1A_1_HM749966	blaTEM-1A	Beta-lactam	4397	90	861	97.44	97.44	100	102.62	5.09	4132.04	1e-26	4382.49	1.56249	280481
	blaTEM-1B_1_AY458016	blaTEM-1B	Beta-lactam	1676	91	861	95.01	95.12	99.88	105.13	1.96	1420.18	1e-26	1687.56	0.601666	280481
	blaNDM-4_1_JQ348841	blaNDM-4	Beta-lactam	5463	85	813	100	100	100	100	6.71	5212.06	1e-26	5455.23	1.94495	280481
	blaCTX-M-27_1_AY156923	blaCTX-M-27	Beta-lactam	12300	89	876	100	100	100	100	14.06	12033	1e-26	12316.6	4.39123	280481
	blaCTX-M-15_1_AY044436	blaCTX-M-15	Beta-lactam	10443	90	876	100	100	100	100	11.93	10174.7	1e-26	10450.7	3.72598	280481
	mcr-1.1_1_KP347127	mcr-1.1	Polymyxin	9799	168	1626	100	100	100	100	6.02	9305.37	1e-26	9788.52	3.4899	280481
	fosA4_1_AB908992	fosA4	Phosphonic acid	2813	36	347	100	100	100	100	8.07	2704.59	1e-26	2800.29	0.998388	280481
	erm(B)_12_U18931	erm(B)	Multiple	993	78	738	78.32	78.32	100	127.68	1.34	780.03	1e-26	988.92	0.35258	280481
	msr(E)_1_FR751518	msr(E)	Multiple	2218	156	1476	76.76	76.76	100	130.27	1.51	1789.05	1e-26	2228.76	0.79462	280481
	mph(A)_1_D16251	mph(A)	Macrolide	21597	89	906	99.12	99.12	100	100.89	16.89	21328.6	1e-26	15302.3	5.45575	280481
	mph(A)_2_U36578	mph(A)	Macrolide	2855	97	921	66.56	66.67	99.84	150	3.15	2575.1	1e-26	2901.15	1.03435	280481
	mph(E)_1_DQ839391	mph(E)	Macrolide	1224	94	885	79.77	79.77	100	125.35	1.37	968.08	1e-26	1212.45	0.432275	280481
	mdf(A)_1_Y08743	mdf(A)	Multiple	10235	127	1233	98.86	100	98.86	100	8.73	9858.95	1e-26	10764.1	3.83772	280481
	catB3_1_AJ009818	catB3	Phenicol	4823	66	633	73.3	76.46	95.87	130.79	7.78	4626.74	1e-26	4924.74	1.75582	280481
	cmlA1_1_M64556	cmlA1	Phenicol	9882	130	1260	99.92	100	99.92	100	7.87	9497.62	1e-26	9916.2	3.53542	280481
	floR_2_AF118107	floR	Phenicol	1346	129	1215	66.91	67.57	99.03	147.99	1.12	1003.14	1e-26	1360.8	0.485166	280481
	catA1_1_V00622	catA1	Phenicol	1690	70	660	99.85	100	99.85	100	2.55	1490.57	1e-26	1683	0.60004	280481
	qnrB4_1_DQ303921	qnrB4	Fluoroquinolone	2207	68	645	78.14	78.29	99.8	127.72	3.39	2009.76	1e-26	2186.55	0.779571	280481
	qnrS1_1_AB187515	qnrS1	Fluoroquinolone	4369	69	657	100	100	100	100	6.63	4165.53	1e-26	4355.91	1.55301	280481
	sul1_2_U12338	sul1	Sulphonamide	13720	85	840	98.69	98.69	100	101.33	16.33	13464.8	1e-26	13717.2	4.8906	280481
	sul1_5_EU780013	sul1	Sulphonamide	2544	91	867	63.9	63.9	100	156.5	2.96	2280.91	1e-26	2566.32	0.914971	280481
	sul2_2_AY034138	sul2	Sulphonamide	8346	84	816	100	100	100	100	10.21	8094.79	1e-26	8331.36	2.97038	280481
	sul3_2_AJ459418	sul3	Sulphonamide	7721	82	792	100	100	100	100	9.73	7476.83	1e-26	7706.16	2.74748	280481
	tet(A)_6_AF534183	tet(A)	Tetracycline	18379	128	1275	97.57	97.57	100	102.49	14.49	17998.3	1e-26	18474.8	6.58681	280481
	tet(B)_2_AF326777	tet(B)	Tetracycline	11940	123	1206	100	100	100	100	9.93	11573.4	1e-26	11975.6	4.26966	280481
	tet(M)_10_EU182585	tet(M)	Tetracycline	1826	204	1920	73.7	73.75	99.93	135.59	0.95	1295.45	1e-26	1824	0.650311	280481
	dfrA17_1_FJ460238	dfrA17	Diaminopyrimidine	11151	48	474	100	100	100	100	23.47	11005.4	1e-26	11124.8	3.96632	280481
metagenome_69164518	aac(6')-Iaa_1_NC_003197	aac(6')-Iaa	Aminoglycoside	2484	3949	438	98.63	100	98.63	100	5.93	333.98	1e-26	2597.34	0.010199	2.54665e+07
	aadA2_1_NC_010870	aadA2	Aminoglycoside	102238	7357	819	99.63	99.88	99.76	100.12	133.46	82140.9	1e-26	109304	0.429206	2.54665e+07
	aph(6)-Id_1_M28829	aph(6)-Id	Aminoglycoside	1990015	6956	837	100	100	100	100	2374.72	1.96924e+06	1e-26	1.98764e+06	7.80492	2.54665e+07
	aph(6)-Id_4_CP000971	aph(6)-Id	Aminoglycoside	349603	7392	831	100	100	100	100	422.61	328039	1e-26	351189	1.37902	2.54665e+07
	aph(3')-Ia_3_EF015636	aph(3')-Ia	Aminoglycoside	928665	7090	816	99.75	99.88	99.88	100.12	1141.42	907609	1e-26	931399	3.65735	2.54665e+07
	aph(3')-Ia_5_AP004237	aph(3')-Ia	Aminoglycoside	9171	7357	816	71.2	71.57	99.49	139.73	11.36	198.93	1e-26	9269.76	0.0363998	2.54665e+07
	aph(3')-Ia_10_EU855787	aph(3')-Ia	Aminoglycoside	56021	7344	816	79.78	79.9	99.85	125.15	69.4	37393.5	1e-26	56630.4	0.222372	2.54665e+07
	aac(3)-IId_1_EU022314	aac(3)-IId	Aminoglycoside	47894	7751	861	94.66	94.77	99.88	105.51	56.28	28958.2	1e-26	48457.1	0.190278	2.54665e+07
	ant(3'')-Ia_1_X02340	ant(3'')-Ia	Aminoglycoside	855020	8471	972	97.33	98.05	99.27	101.99	936.39	829937	1e-26	910171	3.57399	2.54665e+07
	aadA1_3_JQ414041	aadA1	Aminoglycoside	7703	7141	792	76.01	76.01	100	131.56	9.64	21.23	4.1e-06	7634.88	0.0299801	2.54665e+07
	aadA8b_2_AM040708	aadA8b	Aminoglycoside	870	7143	792	62.5	62.5	100	160	1.1	4911.41	1e-26	871.2	0.00342096	2.54665e+07
	aadA22_1_AM261837	aadA22	Aminoglycoside	423019	7024	792	100	100	100	100	531.62	402404	1e-26	421043	1.65332	2.54665e+07
	aadA23_1_AJ809407	aadA23	Aminoglycoside	1260	7035	780	66.28	66.54	99.61	150.29	1.6	4020.77	1e-26	1248	0.00490055	2.54665e+07
	aadK_1_M26879	aadK	Aminoglycoside	1293	7711	855	96.84	97.66	99.16	102.4	1.54	4575.52	1e-26	1316.7	0.00517032	2.54665e+07
	aph(3'')-Ib_5_AF321551	aph(3'')-Ib	Aminoglycoside	1793342	6738	804	99.88	100	99.88	100	2251.73	1.77323e+06	1e-26	1.81039e+06	7.10891	2.54665e+07
	aac(3)-IIa_4_L22613	aac(3)-IIa	Aminoglycoside	970548	7468	861	99.77	100	99.77	100	1131.8	948370	1e-26	974480	3.82651	2.54665e+07
	blaCARB-2_1_M69058	blaCARB-2	Beta-lactam	11992	8249	915	100	100	100	100	13.12	691.86	1e-26	12004.8	0.0471395	2.54665e+07
	blaDHA-1_1_Y16410	blaDHA-1	Beta-lactam	18367	10276	1140	100	100	100	100	16.11	2285.12	1e-26	18365.4	0.0721159	2.54665e+07
	blaMIR-3_1_AY743435	blaMIR-3	Beta-lactam	3410	10336	1146	93.02	95.38	97.53	104.85	3.28	3490.33	1e-26	3758.88	0.0147601	2.54665e+07
	blaOKP-A-11_1_AM850915	blaOKP-A-11	Beta-lactam	621	7766	861	62.25	62.25	100	160.63	0.72	6087.14	1e-26	619.92	0.00243425	2.54665e+07
	blaSHV-36_1_AF467947	blaSHV-36	Beta-lactam	3235	7765	861	93.15	93.26	99.88	107.22	3.77	1865.81	1e-26	3245.97	0.012746	2.54665e+07
	blaSHV-40_1_AF535128	blaSHV-40	Beta-lactam	78237	7742	861	95.24	95.35	99.88	104.87	90.68	57798.6	1e-26	78075.5	0.306581	2.54665e+07
	blaSHV-103_1_EU032604	blaSHV-103	Beta-lactam	4580	7765	861	92.92	93.03	99.88	107.49	5.31	821.73	1e-26	4571.91	0.0179526	2.54665e+07
	blaTEM-1B_1_AY458016	blaTEM-1B	Beta-lactam	1679363	7251	861	100	100	100	100	1945.37	1.65773e+06	1e-26	1.67496e+06	6.57712	2.54665e+07
	blaTEM-108_1_AF506748	blaTEM-108	Beta-lactam	978	7766	861	72.82	73.4	99.21	136.23	1.16	5269.66	1e-26	998.76	0.00392185	2.54665e+07
	blaTEM-207_1_KC818234	blaTEM-207	Beta-lactam	833	7766	861	60.05	60.16	99.81	166.22	0.98	5589.93	1e-26	843.78	0.00331329	2.54665e+07
	blaCTX-M-137_1_KF790923	blaCTX-M-137	Beta-lactam	1014	7901	876	68.15	68.49	99.5	146	1.16	5320.75	1e-26	1016.16	0.00399018	2.54665e+07
	blaCTX-M-55_1_DQ810789	blaCTX-M-55	Beta-lactam	977391	7596	876	100	100	100	100	1114.09	954835	1e-26	975943	3.83226	2.54665e+07
	blaSHV-11_1_X98101	blaSHV-11	Beta-lactam	22991	7759	861	98.14	98.14	100	101.89	26.68	7544.72	1e-26	22971.5	0.0902027	2.54665e+07
	fosA5_1_EU195449	fosA5	Multiple	1409	3787	420	92.62	94.05	98.48	106.33	3.72	1088.8	1e-26	1562.4	0.00613511	2.54665e+07
	fosA_3_ACWO01000079	fosA	Phosphonic acid	84567	3775	420	99.05	100	99.05	100	205.97	73886.6	1e-26	86507.4	0.339691	2.54665e+07
	fosA_5_AFBO01000747	fosA	Phosphonic acid	3733	3787	420	97.14	100	97.14	100	9.24	0.39	0.53	3880.8	0.0152388	2.54665e+07
	fosA_7_AEXB01000013	fosA	Phosphonic acid	946	3841	426	88.97	91.31	97.43	109.51	2.49	1751.53	1e-26	1060.74	0.00416523	2.54665e+07
	fosA6_1_KU254579	fosA6	Phosphonic acid	2846	3904	433	97.69	100.23	97.47	99.77	7.26	166.04	1e-26	3143.58	0.012344	2.54665e+07
	fosA_6_ACZD01000244	fosA	Phosphonic acid	4937	3787	420	74.05	77.14	95.99	129.63	13.09	151.55	1e-26	5497.8	0.0215883	2.54665e+07
	erm(B)_18_X66468	erm(B)	Multiple	1251	6872	762	62.86	63.65	98.76	157.11	1.69	3890.4	1e-26	1287.78	0.00505676	2.54665e+07
	mef(B)_1_FJ196385	mef(B)	Macrolide	328396	10952	1230	99.51	100.65	98.87	99.35	276.5	296953	1e-26	340095	1.33546	2.54665e+07
	msr(D)_2_AF274302	msr(D)	Multiple	49408	13182	1464	99.93	100	99.93	100	33.79	20966	1e-26	49468.6	0.194249	2.54665e+07
	lsa(C)_1_HM990671	lsa(C)	Multiple	1694	13342	1479	63.02	68.22	92.37	146.58	1.51	9024.31	1e-26	2233.29	0.00876951	2.54665e+07
	lnu(C)_1_AY928180	lnu(C)	Lincosamide	1870	4464	495	99.19	100	99.19	100	3.82	1062.4	1e-26	1890.9	0.00742504	2.54665e+07
	lnu(F)_1_EU118119	lnu(F)	Lincosamide	958589	7133	822	100	100	100	100	1163.75	937398	1e-26	956602	3.75631	2.54665e+07
	mph(A)_1_D16251	mph(A)	Macrolide	3684	8171	906	93.27	93.27	100	107.22	2.99	1698.45	1e-26	2708.94	0.0106373	2.54665e+07
	mef(A)_2_U83667	mef(A)	Multiple	41748	10969	1218	100	100	100	100	34.22	17969	1e-26	41680	0.163666	2.54665e+07
	erm(B)_23_X72021	erm(B)	Multiple	225100	6597	738	100	100	100	100	304.15	206059	1e-26	224463	0.881403	2.54665e+07
	mdf(A)_1_Y08743	mdf(A)	Multiple	1519548	10455	1233	99.11	100	99.11	100	1275.36	1.48847e+06	1e-26	1.57252e+06	6.17485	2.54665e+07
	mph(K)_1_NC_000964	mph(K)	Macrolide	1716	8307	921	87.51	88.27	99.14	113.28	1.93	4334.37	1e-26	1777.53	0.00697987	2.54665e+07
	cmlA1_1_M64556	cmlA1	Phenicol	337865	11215	1260	99.6	100.79	98.82	99.21	279.32	305660	1e-26	351943	1.38198	2.54665e+07
	floR_2_AF118107	floR	Phenicol	1301624	10397	1215	98.02	100	98.02	100	1109.24	1.27076e+06	1e-26	1.34773e+06	5.29215	2.54665e+07
	qnrS1_1_AB187515	qnrS1	Fluoroquinolone	870108	5722	657	100	100	100	100	1318.53	853091	1e-26	866274	3.40162	2.54665e+07
	oqxA_1_EU370913	oqxA	Multiple	53723	10586	1176	99.15	100	99.15	100	47.97	28934.5	1e-26	56412.7	0.221517	2.54665e+07
	oqxB_1_EU370913	oqxB	Multiple	136286	28310	3153	99.02	100	99.02	100	46.1	70831.5	1e-26	145353	0.570762	2.54665e+07
	ARR-2_1_HQ141279	ARR-2	Rifamycin	436613	4015	453	100	100	100	100	961.55	424714	1e-26	435582	1.71041	2.54665e+07
	ARR-3_4_FM207631	ARR-3	Rifamycin	136378	4871	543	93.92	97.79	96.05	102.26	279.4	122437	1e-26	151714	0.59574	2.54665e+07
	ARR-6_3_JF922883	ARR-6	Rifamycin	457	4085	453	84.11	84.11	100	118.9	1.02	2898.4	1e-26	462.06	0.00181438	2.54665e+07
	sul1_2_U12338	sul1	Sulphonamide	35851	7566	840	100	100	100	100	42.82	18426.6	1e-26	35968.8	0.14124	2.54665e+07
	sul1_5_EU780013	sul1	Sulphonamide	7071	7818	867	66.09	66.09	100	151.31	8.06	37.51	1.4e-09	6988.02	0.02744	2.54665e+07
	sul2_2_AY034138	sul2	Sulphonamide	1357960	6965	816	100	100	100	100	1664.59	1.33721e+06	1e-26	1.35831e+06	5.33369	2.54665e+07
	sul2_5_AY524415	sul2	Sulphonamide	938	7360	816	77.82	78.19	99.53	127.9	1.18	4970.23	1e-26	962.88	0.00378096	2.54665e+07
	sul2_9_FJ197818	sul2	Sulphonamide	51547	7669	852	97.18	99.3	97.87	100.71	59.37	32511.7	1e-26	50583.2	0.198626	2.54665e+07
	sul2_19_AJ319822	sul2	Sulphonamide	1879	7359	816	87.75	87.75	100	113.97	2.33	3251.45	1e-26	1901.28	0.0074658	2.54665e+07
	sul3_2_AJ459418	sul3	Sulphonamide	1059337	6844	792	100	100	100	100	1332.67	1.03898e+06	1e-26	1.05547e+06	4.14456	2.54665e+07
	tetA(46)_1_HQ652506	tetA(46)	Tetracycline	3730	15562	1725	85.04	91.88	92.56	108.83	2.81	7257.03	1e-26	4847.25	0.0190338	2.54665e+07
	tetB(46)_1_HQ652506	tetB(46)	Tetracycline	3096	15671	1737	77.32	83.07	93.07	120.37	2.28	8426.09	1e-26	3960.36	0.0155512	2.54665e+07
	tet(A)_4_AJ517790	tet(A)	Tetracycline	444730	10635	1200	96.67	96.67	100	103.45	366.27	413817	1e-26	439524	1.72589	2.54665e+07
	tet(A)_6_AF534183	tet(A)	Tetracycline	3422805	9947	1275	100	100	100	100	2696.45	3.39308e+06	1e-26	3.43797e+06	13.5	2.54665e+07
	tet(G)_2_AF133140	tet(G)	Tetracycline	12623	10603	1176	100	100	100	100	10.72	175.56	1e-26	12606.7	0.0495031	2.54665e+07
	tet(D)_1_AF467077	tet(D)	Tetracycline	1481	10689	1185	77.97	77.97	100	128.25	1.24	6967.45	1e-26	1469.4	0.00576993	2.54665e+07
	tet(O)_1_M18896	tet(O)	Tetracycline	6540	17320	1920	89.48	89.53	99.94	111.69	3.41	4871.05	1e-26	6547.2	0.025709	2.54665e+07
	tet(M)_2_X90939	tet(M)	Tetracycline	41603	17296	1920	61.35	61.67	99.49	162.16	21.65	10030.3	1e-26	41568	0.163226	2.54665e+07
	tet(M)_13_AM990992	tet(M)	Tetracycline	519479	16969	1920	100	100	100	100	271.08	470717	1e-26	520474	2.04376	2.54665e+07
	tet(L)_5_X08034	tet(L)	Tetracycline	2011	12422	1377	77.56	77.56	100	128.93	1.46	7509.94	1e-26	2010.42	0.00789436	2.54665e+07
	dfrA14_5_DQ388123	dfrA14	Diaminopyrimidine	136392	4332	483	99.59	100	99.59	100	287.67	123927	1e-26	138945	0.545597	2.54665e+07
	dfrA1_8_X00926	dfrA1	Diaminopyrimidine	15812	4272	474	100	100	100	100	33.09	6630.25	1e-26	15684.7	0.0615893	2.54665e+07
	dfrA12_8_AM040708	dfrA12	Diaminopyrimidine	24090	4487	498	100	100	100	100	48.22	13446.7	1e-26	24013.6	0.0942946	2.54665e+07
	dfrA14_1_KF921535	dfrA14	Diaminopyrimidine	1228161	4067	474	100	100	100	100	2603.05	1.21601e+06	1e-26	1.23385e+06	4.84497	2.54665e+07
metagenome_69164519	aadA2_1_NC_010870	aadA2	Aminoglycoside	2286	748	819	86.32	86.32	100	115.84	2.78	778.87	1e-26	2276.82	0.0916698	2.48372e+06
	aph(6)-Id_1_M28829	aph(6)-Id	Aminoglycoside	3848	764	837	100	100	100	100	4.59	2061.17	1e-26	3841.83	0.154681	2.48372e+06
	ant(6)-Ia_3_KF864551	ant(6)-Ia	Aminoglycoside	1568	792	867	87.08	87.2	99.87	114.68	1.81	254.61	1e-26	1569.27	0.0631823	2.48372e+06
	aac(3)-IIa_1_X51534	aac(3)-IIa	Aminoglycoside	2016	787	861	79.56	79.56	100	125.69	2.33	538.77	1e-26	2006.13	0.0807712	2.48372e+06
	aac(6')-aph(2'')_1_M13771	aac(6')-aph(2'')	Aminoglycoside	1977	1316	1440	77.64	77.64	100	128.8	1.38	132.38	1e-26	1987.2	0.0800091	2.48372e+06
	ant(3'')-Ia_1_X02340	ant(3'')-Ia	Aminoglycoside	1996	888	972	87.55	87.96	99.53	113.68	2.24	425.13	1e-26	2177.28	0.0876621	2.48372e+06
	ant(6)-Ia_2_KF421157	ant(6)-Ia	Aminoglycoside	24084	783	864	100	100	100	100	27.8	21833.5	1e-26	24019.2	0.967066	2.48372e+06
	ant(6)-Ia_1_AF330699	ant(6)-Ia	Aminoglycoside	10491	828	909	100	100	100	100	11.5	8248.69	1e-26	10453.5	0.420881	2.48372e+06
	aph(3')-Ia_1_V00359	aph(3')-Ia	Aminoglycoside	2677	745	816	100	100	100	100	3.27	1089.69	1e-26	2668.32	0.107432	2.48372e+06
	aph(3'')-Ib_5_AF321551	aph(3'')-Ib	Aminoglycoside	3608	734	804	97.39	97.39	100	102.68	4.57	1901.42	1e-26	3674.28	0.147935	2.48372e+06
	blaOXA-85_1_JANA01000064	blaOXA-85	Beta-lactam	383207	611	786	100	100	100	100	486.07	381376	1e-26	382051	15.3822	2.48372e+06
	blaTEM-1B_1_AY458016	blaTEM-1B	Beta-lactam	6759	785	861	100	100	100	100	7.78	4729.33	1e-26	6698.58	0.2697	2.48372e+06
	blaACI-1_1_AJ007350	blaACI-1	Beta-lactam	11958	778	855	99.77	100	99.77	100	14.1	9812.65	1e-26	12055.5	0.485381	2.48372e+06
	cfiA4_1_AB087229	cfiA4	Beta-lactam	77312	665	750	98.93	99.33	99.6	100.67	103.86	75338.3	1e-26	77895	3.13623	2.48372e+06
	cfiA13_1_FM200787	cfiA13	Beta-lactam	14419	682	750	61.33	61.87	99.14	161.64	19.45	12495.5	1e-26	14587.5	0.587325	2.48372e+06
	cfiA14_1_FM200789	cfiA14	Beta-lactam	7565	684	750	62.27	63.47	98.11	157.56	10.4	5739.61	1e-26	7800	0.314045	2.48372e+06
	cfxA3_1_AF472622	cfxA3	Beta-lactam	874	883	966	60.46	60.46	100	165.41	0.9	0.05	0.82	869.4	0.035004	2.48372e+06
	erm(A)_2_AF002716	erm(A)	Multiple	873	669	732	69.26	69.26	100	144.38	1.19	26.87	2.2e-07	871.08	0.0350716	2.48372e+06
	erm(B)_1_JN899585	erm(B)	Multiple	2115	674	738	73.85	73.85	100	135.41	2.87	743.75	1e-26	2118.06	0.0852778	2.48372e+06
	erm(B)_12_U18931	erm(B)	Multiple	21654	669	738	100	100	100	100	29.45	19725.9	1e-26	21734.1	0.875063	2.48372e+06
	erm(B)_18_X66468	erm(B)	Multiple	3490	696	762	83.6	84.12	99.38	118.88	4.78	1864.6	1e-26	3642.36	0.146649	2.48372e+06
	erm(T)_2_AY894138	erm(T)	Multiple	26736	665	735	100	100	100	100	36.14	24804.4	1e-26	26562.9	1.06948	2.48372e+06
	lnu(C)_1_AY928180	lnu(C)	Lincosamide	168169	423	495	98.99	100	98.99	100	345.86	166904	1e-26	171201	6.89292	2.48372e+06
	mef(A)_2_U83667	mef(A)	Multiple	11545	1109	1218	86.78	88.42	98.14	113.09	9.83	8605.72	1e-26	11972.9	0.482057	2.48372e+06
	lnu(B)_2_JQ861959	lnu(B)	Lincosamide	19648	729	804	99.75	100	99.75	100	24.61	17562.8	1e-26	19786.4	0.796646	2.48372e+06
	mph(N)_1_KF648874	mph(N)	Macrolide	26100	823	909	95.82	100	95.82	100	32.8	23731.1	1e-26	29815.2	1.20043	2.48372e+06
	mdf(A)_1_Y08743	mdf(A)	Multiple	61031	1101	1233	97.81	100	97.81	100	53.17	57804.9	1e-26	65558.6	2.63953	2.48372e+06
	lsa(E)_1_JX560992	lsa(E)	Multiple	32269	1341	1485	99.87	100	99.87	100	21.79	28457.8	1e-26	32358.1	1.30281	2.48372e+06
	cmlA1_1_M64556	cmlA1	Phenicol	2736	1151	1260	89.21	89.29	99.91	112	2.17	645.65	1e-26	2734.2	0.110085	2.48372e+06
	sul2_9_FJ197818	sul2	Sulphonamide	1800	778	852	64.67	64.67	100	154.63	2.12	404.27	1e-26	1806.24	0.0727232	2.48372e+06
	sul3_2_AJ459418	sul3	Sulphonamide	1982	724	792	93.56	95.58	97.89	104.62	2.53	584.83	1e-26	2003.76	0.0806758	2.48372e+06
	tet(A)_6_AF534183	tet(A)	Tetracycline	5029	1164	1275	97.65	97.65	100	102.41	3.95	2411.53	1e-26	5036.25	0.202771	2.48372e+06
	tet(B)_2_AF326777	tet(B)	Tetracycline	1256	1102	1206	68.57	68.57	100	145.83	1.04	9.93	0.0016	1254.24	0.0504985	2.48372e+06
	tet(O)_1_M18896	tet(O)	Tetracycline	175139	1637	1920	91.67	91.93	99.72	108.78	92.24	170287	1e-26	177101	7.13047	2.48372e+06
	tet(O)_2_M20925	tet(O)	Tetracycline	738693	1251	1920	99.69	100	99.69	100	387.48	734946	1e-26	743962	29.9535	2.48372e+06
	tet(O)_3_Y07780	tet(O)	Tetracycline	11609	1749	1920	94.27	94.38	99.89	105.96	6.05	7277.43	1e-26	11616	0.467686	2.48372e+06
	tet(M)_8_X04388	tet(M)	Tetracycline	24310	1740	1920	80.16	80.42	99.68	124.35	12.78	19553.4	1e-26	24537.6	0.987938	2.48372e+06
	tet(M)_12_FR671418	tet(M)	Tetracycline	98015	1690	1920	98.85	99.01	99.84	101	51.19	93059.1	1e-26	98284.8	3.95716	2.48372e+06
	tet(L)_2_M29725	tet(L)	Tetracycline	90228	1215	1377	98.84	99.71	99.13	100.29	65.65	86645.4	1e-26	90400.1	3.63971	2.48372e+06
	tet(Q)_1_L33696	tet(Q)	Tetracycline	145200	1663	1926	92.06	95.12	96.78	105.13	82.68	140286	1e-26	159242	6.41142	2.48372e+06
	tet(Q)_2_X58717	tet(Q)	Tetracycline	90192	1700	1926	90.19	92.99	96.98	107.54	50.35	85215.5	1e-26	96974.1	3.90439	2.48372e+06
	tet(Q)_4_Z21523	tet(Q)	Tetracycline	118578	1681	1926	98.55	100	98.55	100	64.91	113628	1e-26	125017	5.03345	2.48372e+06
	dfrG_1_AB205645	dfrG	Diaminopyrimidine	1518	455	498	99.6	99.6	100	100.4	3.01	572.33	1e-26	1498.98	0.0603523	2.48372e+06
metagenome_69164520	aac(6')-Ib3_1_X60321	aac(6')-Ib3	Aminoglycoside	1037	4289	555	85.05	85.23	99.79	117.34	1.86	1986.45	1e-26	1032.3	0.00498236	2.07191e+07
	aadA5_1_AF137361	aadA5	Aminoglycoside	1587577	5653	789	100	100	100	100	2018.74	1.5707e+06	1e-26	1.59279e+06	7.68752	2.07191e+07
	aac(6')-Ib-cr_1_DQ303918	aac(6')-Ib-cr	Multiple	830841	4460	600	100	100	100	100	1377.99	817555	1e-26	826794	3.99049	2.07191e+07
	aac(6')-Ib-cr_2_EF636461	aac(6')-Ib-cr	Multiple	1021	4011	519	60.5	60.5	100	165.29	1.92	1777.18	1e-26	996.48	0.00480947	2.07191e+07
	blaDHA-1_1_Y16410	blaDHA-1	Beta-lactam	1703591	8122	1140	100	100	100	100	1492.67	1.67938e+06	1e-26	1.70164e+06	8.21292	2.07191e+07
	blaOXA-1_1_HQ170510	blaOXA-1	Beta-lactam	1462334	5991	831	100	100	100	100	1755.92	1.44446e+06	1e-26	1.45917e+06	7.04263	2.07191e+07
	erm(B)_1_JN899585	erm(B)	Multiple	970403	5450	738	100	100	100	100	1310.09	954175	1e-26	966846	4.66645	2.07191e+07
	erm(B)_10_U86375	erm(B)	Multiple	1244	5704	738	60.43	60.43	100	165.47	1.69	2863.62	1e-26	1247.22	0.00601966	2.07191e+07
	erm(B)_11_M19270	erm(B)	Multiple	333581	5617	738	99.86	100	99.86	100	450.69	317101	1e-26	332609	1.60533	2.07191e+07
	erm(B)_12_U18931	erm(B)	Multiple	1845	5704	738	72.36	72.49	99.81	137.94	2.49	1973.18	1e-26	1837.62	0.00886921	2.07191e+07
	erm(B)_18_X66468	erm(B)	Multiple	12746	5887	762	83.6	84.25	99.22	118.69	17.42	2524.65	1e-26	13274	0.0640667	2.07191e+07
	erm(B)_20_AF109075	erm(B)	Multiple	452	5705	738	60.03	61.11	98.23	163.64	0.64	4481.73	1e-26	472.32	0.00227964	2.07191e+07
	mef(A)_4_HG423652	mef(A)	Multiple	11740	9412	1218	92.2	94.25	97.82	106.1	10.35	256.15	1e-26	12606.3	0.0608438	2.07191e+07
	msr(D)_2_AF274302	msr(D)	Multiple	9167	11315	1464	95.08	100	95.08	100	7.4	225.39	1e-26	10833.6	0.052288	2.07191e+07
	msr(D)_3_AF227520	msr(D)	Multiple	4649	11317	1464	84.29	92.28	91.34	108.36	4.08	2785.46	1e-26	5973.12	0.028829	2.07191e+07
	lnu(C)_1_AY928180	lnu(C)	Lincosamide	812442	3683	495	99.19	100	99.19	100	1666.11	801459	1e-26	824724	3.9805	2.07191e+07
	mph(A)_1_D16251	mph(A)	Macrolide	2059076	6339	906	99.78	100	99.78	100	1482.16	2.04013e+06	1e-26	1.34284e+06	6.48115	2.07191e+07
	mph(A)_2_U36578	mph(A)	Macrolide	217594	7048	921	99.67	101.09	98.6	98.93	262.77	197332	1e-26	242011	1.16806	2.07191e+07
	mdf(A)_1_Y08743	mdf(A)	Multiple	614754	9263	1233	98.3	100	98.3	100	526.26	587514	1e-26	648879	3.13179	2.07191e+07
	catB3_2_U13880	catB3	Phenicol	984855	4671	633	100	100	100	100	1550.8	970930	1e-26	981656	4.73793	2.07191e+07
	catA1_1_V00622	catA1	Phenicol	1022973	4861	660	99.85	100	99.85	100	1549.71	1.00848e+06	1e-26	1.02281e+06	4.93655	2.07191e+07
	catQ_1_M55620	catQ	Phenicol	7566	5100	660	96.21	100	96.21	100	12.76	480.02	1e-26	8421.6	0.0406465	2.07191e+07
	qnrB4_1_DQ303921	qnrB4	Fluoroquinolone	1049433	4744	645	100	100	100	100	1618.56	1.03528e+06	1e-26	1.04397e+06	5.03869	2.07191e+07
	qnrB55_1_KF730650	qnrB55	Fluoroquinolone	491	4985	645	62.48	62.79	99.51	159.26	0.78	3688.98	1e-26	503.1	0.00242819	2.07191e+07
	ARR-2_1_HQ141279	ARR-2	Rifamycin	233165	3463	453	60.26	64.02	94.14	156.21	548.56	222976	1e-26	248498	1.19936	2.07191e+07
	ARR-3_4_FM207631	ARR-3	Rifamycin	107536	4176	543	61.14	67.59	90.46	147.96	238.1	95630.9	1e-26	129288	0.624005	2.07191e+07
	sul1_2_U12338	sul1	Sulphonamide	1987943	5899	840	100	100	100	100	2368.66	1.97032e+06	1e-26	1.98967e+06	9.60309	2.07191e+07
	sul1_5_EU780013	sul1	Sulphonamide	371715	6587	867	99.77	99.77	100	100.23	422.78	352410	1e-26	366550	1.76914	2.07191e+07
	sul1_10_DQ143913	sul1	Sulphonamide	2018	6423	831	79.18	79.3	99.85	126.1	2.4	2299.3	1e-26	1994.4	0.0096259	2.07191e+07
	tet(40)_2_AM419751	tet(40)	Tetracycline	5548	9438	1221	99.84	100	99.84	100	4.57	1009.83	1e-26	5579.97	0.0269315	2.07191e+07
	tetA(46)_1_HQ652506	tetA(46)	Tetracycline	1289	13339	1725	58.38	61.74	94.55	161.97	0.87	9926.38	1e-26	1500.75	0.00724332	2.07191e+07
	tet(B)_2_AF326777	tet(B)	Tetracycline	979034	8903	1206	100	100	100	100	811.74	952643	1e-26	978958	4.72491	2.07191e+07
	tet(O)_2_M20925	tet(O)	Tetracycline	7588	14843	1920	84.74	84.84	99.88	117.86	3.98	2346.89	1e-26	7641.6	0.0368819	2.07191e+07
	tet(M)_8_X04388	tet(M)	Tetracycline	51381	14813	1920	99.69	99.79	99.9	100.21	26.93	20200.5	1e-26	51705.6	0.249555	2.07191e+07
	tet(M)_12_FR671418	tet(M)	Tetracycline	23124	14833	1920	77.19	77.29	99.87	129.38	12.1	1811	1e-26	23232	0.112128	2.07191e+07
	tet(M)_13_AM990992	tet(M)	Tetracycline	1357079	13920	1920	99.95	100	99.95	100	708.02	1.31588e+06	1e-26	1.3594e+06	6.56109	2.07191e+07
	tet(L)_2_M29725	tet(L)	Tetracycline	922799	10194	1377	99.13	100.22	98.91	99.78	672.12	892661	1e-26	925509	4.46694	2.07191e+07
	dfrA17_1_FJ460238	dfrA17	Diaminopyrimidine	1593855	3394	474	100	100	100	100	3343.72	1.5837e+06	1e-26	1.58492e+06	7.64957	2.07191e+07
	dfrA17_3_JQ414038	dfrA17	Diaminopyrimidine	721	3663	474	68.14	68.14	100	146.75	1.51	1975.02	1e-26	715.74	0.00345449	2.07191e+07
metagenome_69164521	aac(6')-Iaa_1_NC_003197	aac(6')-Iaa	Aminoglycoside	33692	6467	438	100	100	100	100	76.2	18456.3	1e-26	33375.6	0.0787909	4.23597e+07
	aph(6)-Id_1_M28829	aph(6)-Id	Aminoglycoside	813193	12127	837	100	100	100	100	970.8	777522	1e-26	812560	1.91824	4.23597e+07
	aph(6)-Id_4_CP000971	aph(6)-Id	Aminoglycoside	2090	12280	831	61.13	61.13	100	163.58	2.55	7226.78	1e-26	2119.05	0.00500251	4.23597e+07
	ant(6)-Ia_3_KF864551	ant(6)-Ia	Aminoglycoside	21486	12807	867	100	100	100	100	24.67	2196.42	1e-26	21388.9	0.0504934	4.23597e+07
	aac(6')-aph(2'')_1_M13771	aac(6')-aph(2'')	Aminoglycoside	252705	21157	1440	99.93	100	99.93	100	177.67	195772	1e-26	255845	0.603981	4.23597e+07
	ant(3'')-Ia_1_X02340	ant(3'')-Ia	Aminoglycoside	497502	14193	972	99.07	99.28	99.79	100.73	535.95	456495	1e-26	520943	1.22981	4.23597e+07
	aadA1_3_JQ414041	aadA1	Aminoglycoside	11099	11701	792	99.75	100	99.75	100	13.68	15.94	6.5e-05	10834.6	0.0255775	4.23597e+07
	aadA1_5_JX185132	aadA1	Aminoglycoside	73755	11684	792	68.56	68.56	100	145.86	92.78	45093.8	1e-26	73481.8	0.173471	4.23597e+07
	aph(3'')-Ib_5_AF321551	aph(3'')-Ib	Aminoglycoside	838157	11642	804	100	100	100	100	1041.24	803868	1e-26	837157	1.9763	4.23597e+07
	aadA8b_1_AY139603	aadA8b	Aminoglycoside	2472	11704	792	79.55	79.67	99.84	125.52	3.09	6012.55	1e-26	2447.28	0.00577737	4.23597e+07
	aac(6')-Ii_1_L12710	aac(6')-Ii	Aminoglycoside	56069	8102	549	99.82	100	99.82	100	102.09	35854.6	1e-26	56047.4	0.132313	4.23597e+07
	blaOXA-347_1_ACWG01000053	blaOXA-347	Beta-lactam	18029	12187	825	100	100	100	100	21.81	1129.25	1e-26	17993.2	0.0424773	4.23597e+07
	cepA_1_L13472	cepA	Beta-lactam	33443	13335	903	100	100	100	100	36.93	8643.34	1e-26	33347.8	0.0787252	4.23597e+07
	blaCMY-42_1_HM146927	blaCMY-42	Beta-lactam	34771	16924	1146	100	100	100	100	30.3	6160.82	1e-26	34723.8	0.0819736	4.23597e+07
	blaDHA-1_1_Y16410	blaDHA-1	Beta-lactam	14844	16844	1140	100	100	100	100	13.03	126.26	1e-26	14854.2	0.0350668	4.23597e+07
	blaOKP-B-8_1_AM051157	blaOKP-B-8	Beta-lactam	1414	12724	861	67.36	67.48	99.83	148.19	1.66	9048.32	1e-26	1429.26	0.0033741	4.23597e+07
	blaOKP-B-16_1_AM850918	blaOKP-B-16	Beta-lactam	800	12724	861	67.36	67.6	99.66	147.94	0.94	10514.1	1e-26	809.34	0.00191064	4.23597e+07
	blaOXA-10_1_J03427	blaOXA-10	Beta-lactam	470048	11703	801	100	100	100	100	586.04	436074	1e-26	469418	1.10817	4.23597e+07
	blaSHV-27_1_AF293345	blaSHV-27	Beta-lactam	984	12724	861	77.24	77.24	100	129.47	1.13	10055.3	1e-26	972.93	0.00229683	4.23597e+07
	blaSHV-61_1_AJ866284	blaSHV-61	Beta-lactam	216079	12658	861	99.77	100	99.77	100	251.53	180905	1e-26	216567	0.511258	4.23597e+07
	blaSHV-70_1_DQ013287	blaSHV-70	Beta-lactam	69717	12703	861	92.33	92.45	99.87	108.17	81.44	39438.1	1e-26	70119.8	0.165534	4.23597e+07
	blaSHV-110_1_HQ877615	blaSHV-110	Beta-lactam	4847	12723	861	71.89	71.89	100	139.1	5.64	3530.95	1e-26	4856.04	0.0114638	4.23597e+07
	blaTEM-1B_1_AY458016	blaTEM-1B	Beta-lactam	287870	12636	861	100	100	100	100	333.33	252085	1e-26	286997	0.677523	4.23597e+07
	cfiA2_1_AB087226	cfiA2	Beta-lactam	18696	11079	750	100	100	100	100	24.83	1948.49	1e-26	18622.5	0.0439627	4.23597e+07
	cfxA3_1_AF472622	cfxA3	Beta-lactam	73075	14252	966	100	100	100	100	75.58	39622.3	1e-26	73010.3	0.172358	4.23597e+07
	blaSHV-119_1_JX192924	blaSHV-119	Beta-lactam	94135	12696	861	91.41	91.64	99.75	109.13	109.88	62081.8	1e-26	94606.7	0.223341	4.23597e+07
	fosA5_1_EU195449	fosA5	Multiple	10041	6204	420	97.62	100	97.62	100	25.67	905.81	1e-26	10781.4	0.025452	4.23597e+07
	fosA_3_ACWO01000079	fosA	Phosphonic acid	1492	6206	420	96.19	96.67	99.51	103.45	3.6	2886.84	1e-26	1512	0.00356943	4.23597e+07
	fosA_5_AFBO01000747	fosA	Phosphonic acid	62175	6197	420	98.1	100	98.1	100	158.19	45830.5	1e-26	66439.8	0.156847	4.23597e+07
	fosA6_1_KU254579	fosA6	Phosphonic acid	186639	6369	433	98.38	100.23	98.16	99.77	443.27	168371	1e-26	191936	0.453109	4.23597e+07
	fosA_6_ACZD01000244	fosA	Phosphonic acid	51916	6198	420	96.67	100	96.67	100	135.15	35964.8	1e-26	56763	0.134002	4.23597e+07
	erm(B)_1_JN899585	erm(B)	Multiple	1123	10906	738	62.74	62.74	100	159.4	1.52	7956.8	1e-26	1121.76	0.00264818	4.23597e+07
	erm(B)_9_AF299292	erm(B)	Multiple	68048	10888	738	100	100	100	100	92.16	41389.6	1e-26	68014.1	0.160563	4.23597e+07
	erm(B)_18_X66468	erm(B)	Multiple	10394	11258	762	79.92	80.31	99.51	124.51	14.33	34.53	4.7e-09	10919.5	0.0257779	4.23597e+07
	erm(F)_3_M17808	erm(F)	Multiple	201104	11780	801	99.88	100	99.88	100	251.01	168370	1e-26	201059	0.474647	4.23597e+07
	erm(T)_2_AY894138	erm(T)	Multiple	5964	10860	735	99.73	100	99.73	100	8.13	1425.22	1e-26	5975.55	0.0141067	4.23597e+07
	erm(X)_1_M36726	erm(X)	Multiple	1386053	12214	855	88.3	89.24	98.95	112.06	1701.12	1.34984e+06	1e-26	1.45446e+06	3.43359	4.23597e+07
	erm(X)_2_X51472	erm(X)	Multiple	1527	11261	762	62.86	63.65	98.76	157.11	2.11	7409.46	1e-26	1607.82	0.00379563	4.23597e+07
	erm(X)_3_U21300	erm(X)	Multiple	9028762	8810	762	98.03	100.13	97.9	99.87	12543.1	9.00236e+06	1e-26	9.55781e+06	22.5634	4.23597e+07
	erm(X)_4_NC_005206	erm(X)	Multiple	5428421	10982	855	97.31	100	97.31	100	6791.54	5.39556e+06	1e-26	5.80677e+06	13.7082	4.23597e+07
	mef(A)_3_AF227520	mef(A)	Multiple	112719	17954	1218	94.66	98.77	95.84	101.25	102.89	68722.8	1e-26	125320	0.295847	4.23597e+07
	msr(C)_1_AY004350	msr(C)	Multiple	186305	21765	1479	98.65	100	98.65	100	131.73	130116	1e-26	194829	0.459938	4.23597e+07
	msr(D)_2_AF274302	msr(D)	Multiple	840631	21203	1464	100	100	100	100	586.52	779108	1e-26	858665	2.02708	4.23597e+07
	msr(D)_3_AF227520	msr(D)	Multiple	91142	21594	1464	89.07	96.52	92.29	103.61	80.27	42904.6	1e-26	117515	0.277422	4.23597e+07
	lsa(C)_1_HM990671	lsa(C)	Multiple	4397	21861	1479	90.33	97.3	92.84	102.78	3.8	11615.4	1e-26	5620.2	0.0132678	4.23597e+07
	lnu(C)_1_AY928180	lnu(C)	Lincosamide	43921	7307	495	99.19	100	99.19	100	90.28	26168.8	1e-26	44688.6	0.105498	4.23597e+07
	mef(A)_2_U83667	mef(A)	Multiple	540690	17769	1218	100	100	100	100	443.64	489644	1e-26	540354	1.27563	4.23597e+07
	erm(B)_23_X72021	erm(B)	Multiple	5881	10905	738	100	100	100	100	7.95	1503.77	1e-26	5867.1	0.0138507	4.23597e+07
	mdf(A)_1_Y08743	mdf(A)	Multiple	523589	17995	1233	99.84	100	99.84	100	444.61	471994	1e-26	548204	1.29416	4.23597e+07
	cmlA1_1_M64556	cmlA1	Phenicol	678413	18320	1260	99.68	100	99.68	100	543.42	625379	1e-26	684709	1.61642	4.23597e+07
	cmlA1_2_AB212941	cmlA1	Phenicol	23484	18614	1260	71.03	71.75	99	139.38	19.5	563.33	1e-26	24570	0.0580032	4.23597e+07
	floR_2_AF118107	floR	Phenicol	879344	17578	1215	98.11	100	98.11	100	749.73	827986	1e-26	910922	2.15044	4.23597e+07
	catA1_1_V00622	catA1	Phenicol	492	9753	660	75.15	75.45	99.6	132.53	0.75	8372.12	1e-26	495	0.00116856	4.23597e+07
	catA2_1_X53796	catA2	Phenicol	3652	9486	642	96.11	100	96.11	100	6.41	2591.19	1e-26	4115.22	0.00971493	4.23597e+07
	catQ_1_M55620	catQ	Phenicol	3970	9752	660	96.21	100	96.21	100	6.75	2436.88	1e-26	4455	0.0105171	4.23597e+07
	qnrB4_1_DQ303921	qnrB4	Fluoroquinolone	5767	9530	645	100	100	100	100	8.92	925.98	1e-26	5753.4	0.0135822	4.23597e+07
	qnrS1_1_AB187515	qnrS1	Fluoroquinolone	412140	9612	657	100	100	100	100	624.21	384178	1e-26	410106	0.968151	4.23597e+07
	oqxA_1_EU370913	oqxA	Multiple	765776	17061	1176	99.15	100	99.15	100	669.21	716078	1e-26	786991	1.85788	4.23597e+07
	oqxB_1_EU370913	oqxB	Multiple	1915186	44484	3153	99.05	100	99.05	100	627.98	1.78577e+06	1e-26	1.98002e+06	4.6743	4.23597e+07
	ARR-2_1_HQ141279	ARR-2	Rifamycin	78623	6681	453	100	100	100	100	173.67	60672	1e-26	78672.5	0.185725	4.23597e+07
	ARR-3_4_FM207631	ARR-3	Rifamycin	192075	7987	543	99.82	100	99.82	100	352.56	169389	1e-26	191440	0.451939	4.23597e+07
	sul1_2_U12338	sul1	Sulphonamide	18165	12409	840	99.64	99.64	100	100.36	21.62	1083.57	1e-26	18160.8	0.0428728	4.23597e+07
	sul2_2_AY034138	sul2	Sulphonamide	840909	11815	816	100	100	100	100	1029.81	806118	1e-26	840325	1.98378	4.23597e+07
	sul2_5_AY524415	sul2	Sulphonamide	697	12059	816	65.2	65.56	99.44	152.52	0.88	10121	1e-26	718.08	0.00169519	4.23597e+07
	sul2_6_FN995456	sul2	Sulphonamide	28143	12051	816	80.39	80.39	100	124.39	34.34	6441.94	1e-26	28021.4	0.0661511	4.23597e+07
	sul2_9_FJ197818	sul2	Sulphonamide	23355	12584	852	61.5	61.5	100	162.6	26.45	3227.44	1e-26	22535.4	0.0532001	4.23597e+07
	sul3_2_AJ459418	sul3	Sulphonamide	1163	11704	792	83.96	83.96	100	119.1	1.47	8636.15	1e-26	1164.24	0.00274846	4.23597e+07
	tetA(60)_1_KX000272	tetA(60)	Tetracycline	1517	25723	1740	64.2	71.03	90.37	140.78	1.15	21510.3	1e-26	2001	0.00472383	4.23597e+07
	tetB(60)_1_KX000273	tetB(60)	Tetracycline	2055	25723	1740	67.3	71.21	94.51	140.44	1.43	20166.1	1e-26	2488.2	0.00587397	4.23597e+07
	tet(A)_4_AJ517790	tet(A)	Tetracycline	101223	17694	1200	67.08	67.08	100	149.07	82.72	58671.6	1e-26	99264	0.234336	4.23597e+07
	tet(A)_6_AF534183	tet(A)	Tetracycline	1888040	17988	1275	100	100	100	100	1482.37	1.83475e+06	1e-26	1.89002e+06	4.46184	4.23597e+07
	tet(M)_2_X90939	tet(M)	Tetracycline	4562	28384	1920	74.06	74.22	99.79	134.74	2.41	17224.9	1e-26	4627.2	0.0109236	4.23597e+07
	tet(M)_5_U58985	tet(M)	Tetracycline	52392	28351	1920	69.79	70.05	99.63	142.75	27.32	7157.88	1e-26	52454.4	0.123831	4.23597e+07
	tet(M)_10_EU182585	tet(M)	Tetracycline	97008	28320	1920	75.89	77.34	98.11	129.29	52.03	37644.3	1e-26	99897.6	0.235832	4.23597e+07
	tet(M)_13_AM990992	tet(M)	Tetracycline	10683	28379	1920	66.56	66.61	99.92	150.12	5.59	8017.35	1e-26	10732.8	0.0253373	4.23597e+07
	tet(Q)_1_L33696	tet(Q)	Tetracycline	47553	28443	1926	98.65	100	98.65	100	27.34	4805.21	1e-26	52656.8	0.124309	4.23597e+07
	tet(Q)_2_X58717	tet(Q)	Tetracycline	8052	28470	1926	64.8	70.92	91.36	141	5.43	11415.3	1e-26	10458.2	0.024689	4.23597e+07
	tet(Q)_4_Z21523	tet(Q)	Tetracycline	98416	28408	1926	100	100	100	100	52.1	38644.4	1e-26	100345	0.236887	4.23597e+07
	tet(W)_5_AJ427422	tet(W)	Tetracycline	9562333	21844	1920	99.95	100	99.95	100	4992.33	9.497e+06	1e-26	9.58527e+06	22.6283	4.23597e+07
	tet(O/32/O)_5_FP929050	tet(O/32/O)	Tetracycline	179848	28264	1920	88.39	88.39	100	113.14	93.78	110410	1e-26	180058	0.425068	4.23597e+07
	dfrA14_5_DQ388123	dfrA14	Diaminopyrimidine	61234	7126	483	99.59	100	99.59	100	130.17	42825.2	1e-26	62872.1	0.148424	4.23597e+07
	dfrA1_8_X00926	dfrA1	Diaminopyrimidine	1765	7004	474	100	100	100	100	3.69	3130.18	1e-26	1749.06	0.00412906	4.23597e+07
	dfrA12_8_AM040708	dfrA12	Diaminopyrimidine	1210	7358	498	99.6	99.6	100	100.4	2.42	4412.44	1e-26	1205.16	0.00284506	4.23597e+07
	dfrA14_1_KF921535	dfrA14	Diaminopyrimidine	371573	6941	474	100	100	100	100	779.95	351257	1e-26	369696	0.872754	4.23597e+07
metagenome_69164522	aph(6)-Id_1_M28829	aph(6)-Id	Aminoglycoside	12756	336	837	75.27	75.27	100	132.86	15.08	11780.5	1e-26	12622	1.11683	1.13016e+06
	aph(6)-Id_4_CP000971	aph(6)-Id	Aminoglycoside	116624	303	831	100	100	100	100	140.72	115716	1e-26	116938	10.347	1.13016e+06
	aph(2'')-Ia_3_AJ536195	aph(2'')-Ia	Aminoglycoside	1623	585	1440	66.81	66.81	100	149.69	1.13	487.82	1e-26	1627.2	0.143979	1.13016e+06
	ant(3'')-Ia_1_X02340	ant(3'')-Ia	Aminoglycoside	93888	362	972	87.76	88.79	98.84	112.63	101.79	92804.8	1e-26	98939.9	8.75448	1.13016e+06
	aadA22_1_AM261837	aadA22	Aminoglycoside	41354	310	792	100	100	100	100	52.05	40431.6	1e-26	41223.6	3.64758	1.13016e+06
	aph(3'')-Ib_5_AF321551	aph(3'')-Ib	Aminoglycoside	122911	291	804	99.88	100	99.88	100	153.34	122038	1e-26	123285	10.9086	1.13016e+06
	blaTEM-1B_1_AY458016	blaTEM-1B	Beta-lactam	146818	305	861	99.88	100	99.88	100	170.73	145905	1e-26	146999	13.0068	1.13016e+06
	erm(B)_1_JN899585	erm(B)	Multiple	87916	277	738	99.86	100	99.86	100	119.63	87088.1	1e-26	88286.9	7.81187	1.13016e+06
	erm(B)_11_M19270	erm(B)	Multiple	26382	293	738	95.39	95.53	99.86	104.68	35.74	25515	1e-26	26376.1	2.33383	1.13016e+06
	erm(C)_3_M17990	erm(C)	Multiple	1627	298	735	88.98	88.98	100	112.39	2.19	916.44	1e-26	1609.65	0.142426	1.13016e+06
	erm(X)_2_X51472	erm(X)	Multiple	798	309	762	66.67	66.8	99.8	149.71	1.05	215.17	1e-26	800.1	0.0707951	1.13016e+06
	mdf(A)_1_Y08743	mdf(A)	Multiple	70335	470	1233	98.46	100	98.46	100	59.96	68935.1	1e-26	73930.7	6.54159	1.13016e+06
	sul2_2_AY034138	sul2	Sulphonamide	123733	296	816	100	100	100	100	151.63	122848	1e-26	123730	10.948	1.13016e+06
	sul2_9_FJ197818	sul2	Sulphonamide	6553	344	852	62.79	62.79	100	159.25	7.46	5587.98	1e-26	6355.92	0.562389	1.13016e+06
	tet(A)_4_AJ517790	tet(A)	Tetracycline	23675	478	1200	65.17	65.17	100	153.45	19.46	22278.4	1e-26	23352	2.06625	1.13016e+06
	tet(A)_6_AF534183	tet(A)	Tetracycline	164111	444	1275	97.8	97.8	100	102.25	129.14	162783	1e-26	164653	14.569	1.13016e+06
	dfrA17_1_FJ460238	dfrA17	Diaminopyrimidine	374	192	474	66.67	66.67	100	150	0.79	57.96	1e-13	374.46	0.0331333	1.13016e+06
	dfrA14_5_DQ388123	dfrA14	Diaminopyrimidine	10532	194	483	99.59	100	99.59	100	22.19	9962.14	1e-26	10717.8	0.948338	1.13016e+06
	dfrA14_1_KF921535	dfrA14	Diaminopyrimidine	68556	181	474	100	100	100	100	144.18	68014.2	1e-26	68341.3	6.04703	1.13016e+06
metagenome_69164523	aac(6')-Iaa_1_NC_003197	aac(6')-Iaa	Aminoglycoside	934	5200	438	99.54	99.54	100	100.46	2.13	2967.3	1e-26	932.94	0.00280451	3.32657e+07
	aadA2_1_NC_010870	aadA2	Aminoglycoside	3434	9724	819	59.95	60.68	98.79	164.79	4.63	3007.4	1e-26	3791.97	0.011399	3.32657e+07
	aph(6)-Id_1_M28829	aph(6)-Id	Aminoglycoside	384226	9825	837	100	100	100	100	458.76	355731	1e-26	383982	1.15429	3.32657e+07
	aph(6)-Id_4_CP000971	aph(6)-Id	Aminoglycoside	3501	9867	831	83.15	83.15	100	120.26	4.2	3031.76	1e-26	3490.2	0.0104919	3.32657e+07
	aph(3')-Ia_7_X62115	aph(3')-Ia	Aminoglycoside	1815	9689	816	84.56	84.56	100	118.26	2.19	5389.96	1e-26	1787.04	0.00537202	3.32657e+07
	aac(3)-IVa_1_X01385	aac(3)-Iva	Aminoglycoside	12189	9330	786	99.87	100	99.87	100	15.51	379.74	1e-26	12190.9	0.0366469	3.32657e+07
	aac(6')-aph(2'')_1_M13771	aac(6')-aph(2'')	Aminoglycoside	7206	17100	1440	100	100	100	100	5.01	4027.67	1e-26	7214.4	0.0216872	3.32657e+07
	ant(3'')-Ia_1_X02340	ant(3'')-Ia	Aminoglycoside	90980	11511	972	98.05	98.56	99.48	101.46	107.34	61616.6	1e-26	104334	0.31364	3.32657e+07
	aadA1_3_JQ414041	aadA1	Aminoglycoside	3954	9403	792	93.69	95.96	97.63	104.21	5.25	2223.53	1e-26	4158	0.0124994	3.32657e+07
	aadA1_5_JX185132	aadA1	Aminoglycoside	2051	9404	792	65.4	65.66	99.62	152.31	2.59	4720.32	1e-26	2051.28	0.00616635	3.32657e+07
	aadA2_2_JQ364967	aadA2	Aminoglycoside	23294	9398	792	98.86	98.86	100	101.15	29.43	5906.12	1e-26	23308.6	0.0700678	3.32657e+07
	aadA5_1_AF137361	aadA5	Aminoglycoside	11608	9366	789	100	100	100	100	14.75	239.62	1e-26	11637.8	0.0349842	3.32657e+07
	ant(6)-Ia_1_AF330699	ant(6)-Ia	Aminoglycoside	5987	10792	909	100	100	100	100	6.56	1376.47	1e-26	5963.04	0.0179255	3.32657e+07
	aph(3')-Ia_1_V00359	aph(3')-Ia	Aminoglycoside	32786	9680	816	100	100	100	100	40.07	12571.3	1e-26	32697.1	0.0982908	3.32657e+07
	aph(3')-III_1_M26832	aph(3')-III	Aminoglycoside	3866	9439	795	100	100	100	100	4.85	2334.72	1e-26	3855.75	0.0115908	3.32657e+07
	aph(4)-Ia_1_V01499	aph(4)-Ia	Aminoglycoside	19547	12177	1026	100	100	100	100	19.06	1711.82	1e-26	19555.6	0.0587859	3.32657e+07
	aph(3'')-Ib_2_AF024602	aph(3'')-Ib	Aminoglycoside	5562	9545	804	88.56	88.56	100	112.92	6.97	1050.58	1e-26	5603.88	0.0168458	3.32657e+07
	aph(3'')-Ib_5_AF321551	aph(3'')-Ib	Aminoglycoside	381998	9438	804	99.88	100	99.88	100	475.61	354594	1e-26	382390	1.1495	3.32657e+07
	aac(3)-IIa_4_L22613	aac(3)-IIa	Aminoglycoside	8167	10222	861	99.77	100	99.77	100	9.49	229.69	1e-26	8170.89	0.0245625	3.32657e+07
	blaCMH-3_1_KX192165	blaCMH-3	Beta-lactam	934	13610	1146	61.61	62.57	98.47	159.83	0.86	11048.1	1e-26	985.56	0.00296269	3.32657e+07
	cepA_1_L13472	cepA	Beta-lactam	198908	10659	903	99.67	100	99.67	100	220.8	169098	1e-26	199382	0.599363	3.32657e+07
	cepA_1_U05887	cepA	Beta-lactam	939759	10421	903	99.67	100	99.67	100	1046.85	908952	1e-26	945306	2.84168	3.32657e+07
	cepA-29_1_U05884	cepA-29	Beta-lactam	3443	10722	903	62.13	62.57	99.29	159.82	3.79	3740.85	1e-26	3422.37	0.010288	3.32657e+07
	blaCMY-2_1_X91840	blaCMY-2	Beta-lactam	27138	13599	1146	100	100	100	100	23.64	4499.36	1e-26	27091.4	0.0814395	3.32657e+07
	blaCTX-M-14_1_AF252622	blaCTX-M-14	Beta-lactam	42195	10389	876	100	100	100	100	48.19	19237.1	1e-26	42214.4	0.126901	3.32657e+07
	blaDHA-1_1_Y16410	blaDHA-1	Beta-lactam	86029	13504	1140	100	100	100	100	75.41	52844.9	1e-26	85967.4	0.258427	3.32657e+07
	blaMIR-3_1_AY743435	blaMIR-3	Beta-lactam	3755	13608	1146	100	100	100	100	3.27	5592.1	1e-26	3747.42	0.0112651	3.32657e+07
	blaOKP-A-11_1_AM850915	blaOKP-A-11	Beta-lactam	3049	10223	861	94.89	95.12	99.76	105.13	3.54	3878.39	1e-26	3047.94	0.00916241	3.32657e+07
	blaOKP-B-2_1_AM051151	blaOKP-B-2	Beta-lactam	4927	10223	861	100	100	100	100	5.75	1851.42	1e-26	4950.75	0.0148824	3.32657e+07
	blaOXA-10_1_J03427	blaOXA-10	Beta-lactam	18782	9506	801	100	100	100	100	23.46	3041.27	1e-26	18791.5	0.056489	3.32657e+07
	blaSHV-27_1_AF293345	blaSHV-27	Beta-lactam	18603	10218	861	100	100	100	100	21.57	2438.83	1e-26	18571.8	0.0558286	3.32657e+07
	blaTEM-1B_1_AY458016	blaTEM-1B	Beta-lactam	857745	9961	861	100	100	100	100	993.33	828318	1e-26	855257	2.57099	3.32657e+07
	blaTEM-1C_1_FJ560503	blaTEM-1C	Beta-lactam	94770	10195	861	100	100	100	100	109.52	68144.5	1e-26	94296.7	0.283465	3.32657e+07
	cfxA3_1_AF472622	cfxA3	Beta-lactam	1520803	10948	966	100	100	100	100	1721.25	1.48827e+06	1e-26	1.66273e+06	4.99832	3.32657e+07
	blaDHA-12_1_HG798963	blaDHA-12	Beta-lactam	68576	13511	1140	96.14	97.37	98.74	102.7	62.1	36937.6	1e-26	70794	0.212814	3.32657e+07
	fosA5_1_EU195449	fosA5	Multiple	1874	4986	420	91.67	97.86	93.67	102.19	5.5	1412.15	1e-26	2310	0.00694409	3.32657e+07
	fosA_3_ACWO01000079	fosA	Phosphonic acid	2273	4986	420	95.71	97.62	98.05	102.44	5.92	1014.28	1e-26	2486.4	0.00747436	3.32657e+07
	fosA_7_AEXB01000013	fosA	Phosphonic acid	888	5057	426	75.59	76.76	98.47	130.28	2.33	2924.45	1e-26	992.58	0.00298379	3.32657e+07
	fosA6_1_KU254579	fosA6	Phosphonic acid	15985	5138	433	97.69	100.23	97.47	99.77	39.01	5569.11	1e-26	16891.3	0.050777	3.32657e+07
	fosA_6_ACZD01000244	fosA	Phosphonic acid	2714	4986	420	89.76	94.29	95.2	106.06	7.52	670.62	1e-26	3158.4	0.00949446	3.32657e+07
	erm(B)_9_AF299292	erm(B)	Multiple	2126	8763	738	82.79	82.79	100	120.79	2.87	4045.4	1e-26	2118.06	0.0063671	3.32657e+07
	erm(B)_10_U86375	erm(B)	Multiple	1706	8763	738	75.34	75.47	99.82	132.5	2.32	4757.18	1e-26	1712.16	0.00514692	3.32657e+07
	erm(B)_11_M19270	erm(B)	Multiple	63760	8746	738	94.31	94.31	100	106.03	86.31	41740.1	1e-26	63696.8	0.191479	3.32657e+07
	erm(B)_12_U18931	erm(B)	Multiple	249313	8698	738	100	100	100	100	337.1	224392	1e-26	248780	0.747857	3.32657e+07
	erm(F)_3_M17808	erm(F)	Multiple	9999169	6658	801	100	100	100	100	12444.9	9.97921e+06	1e-26	9.96836e+06	29.9659	3.32657e+07
	erm(F)_4_M62487	erm(F)	Multiple	2592	9511	801	97.25	97.75	99.49	102.3	3.37	3955.6	1e-26	2699.37	0.00811457	3.32657e+07
	erm(X)_3_U21300	erm(X)	Multiple	4527	9047	762	98.43	98.56	99.87	101.46	6.02	1505.37	1e-26	4587.24	0.0137897	3.32657e+07
	msr(D)_2_AF274302	msr(D)	Multiple	29231	17373	1464	100	100	100	100	19.97	3016.6	1e-26	29236.1	0.0878865	3.32657e+07
	lnu(C)_1_AY928180	lnu(C)	Lincosamide	24749	5873	495	98.79	100	98.79	100	51.15	11635.3	1e-26	25319.2	0.0761122	3.32657e+07
	mph(A)_1_D16251	mph(A)	Macrolide	439239	10617	906	100	100	100	100	328.81	408389	1e-26	297902	0.895522	3.32657e+07
	mph(A)_2_U36578	mph(A)	Macrolide	65211	10916	921	86.64	87.19	99.38	114.69	71.23	38724	1e-26	65602.8	0.197209	3.32657e+07
	mef(A)_2_U83667	mef(A)	Multiple	24002	14455	1218	100	100	100	100	19.65	2369.72	1e-26	23933.7	0.0719471	3.32657e+07
	mdf(A)_1_Y08743	mdf(A)	Multiple	129745	14587	1233	97.81	100	97.81	100	113.96	91880.4	1e-26	140513	0.422395	3.32657e+07
	cmlA1_1_M64556	cmlA1	Phenicol	20591	14955	1260	99.68	100	99.68	100	16.73	893.34	1e-26	21079.8	0.063368	3.32657e+07
	floR_2_AF118107	floR	Phenicol	13476	14424	1215	95.56	100	95.56	100	13.27	32.25	1.4e-08	16123	0.0484675	3.32657e+07
	catA1_1_V00622	catA1	Phenicol	119619	7809	660	96.82	98.94	97.86	101.07	185.5	98106.1	1e-26	122430	0.368037	3.32657e+07
	catA2_1_X53796	catA2	Phenicol	29764	7616	642	90.97	100	90.97	100	61.19	13122	1e-26	39284	0.118092	3.32657e+07
	cat_4_AY238971	cat	Phenicol	1818	8157	687	89.23	91.12	97.92	109.74	2.79	4028.72	1e-26	1916.73	0.00576188	3.32657e+07
	catQ_1_M55620	catQ	Phenicol	1230	7836	660	82.73	85.3	96.98	117.23	2.07	4814.32	1e-26	1366.2	0.00410693	3.32657e+07
	cmx_1_U85507	cmx	Phenicol	19731	13958	1176	99.83	100	99.83	100	16.84	989.01	1e-26	19803.8	0.0595323	3.32657e+07
	qnrB4_1_DQ303921	qnrB4	Fluoroquinolone	25774	7653	645	100	100	100	100	39.84	9823.39	1e-26	25696.8	0.0772471	3.32657e+07
	qnrS1_1_AB187515	qnrS1	Fluoroquinolone	32594	7793	657	100	100	100	100	49.26	15228.4	1e-26	32363.8	0.0972888	3.32657e+07
	oqxA_1_EU370913	oqxA	Multiple	61852	13941	1176	99.4	100	99.4	100	56.87	30285.9	1e-26	66879.1	0.201045	3.32657e+07
	oqxB_1_EU370913	oqxB	Multiple	144423	37311	3153	98.92	100	98.92	100	50.14	63130.3	1e-26	158091	0.475238	3.32657e+07
	ARR-2_1_HQ141279	ARR-2	Rifamycin	7814	5377	453	99.12	99.12	100	100.89	17.2	450.03	1e-26	7791.6	0.0234223	3.32657e+07
	ARR-3_4_FM207631	ARR-3	Rifamycin	3848	6446	543	88.4	89.5	98.77	111.73	7.5	656.05	1e-26	4072.5	0.0122423	3.32657e+07
	sul1_2_U12338	sul1	Sulphonamide	113396	9941	840	99.88	99.88	100	100.12	135.39	86777.3	1e-26	113728	0.341876	3.32657e+07
	sul1_5_EU780013	sul1	Sulphonamide	19086	10290	867	78.55	78.66	99.85	127.13	21.77	2633.73	1e-26	18874.6	0.0567389	3.32657e+07
	sul2_2_AY034138	sul2	Sulphonamide	1030782	9390	816	99.88	100	99.88	100	1265.67	1.00295e+06	1e-26	1.03279e+06	3.10466	3.32657e+07
	sul2_3_HQ840942	sul2	Sulphonamide	21406	9683	816	83.7	83.82	99.85	119.3	26.08	4419.68	1e-26	21281.3	0.0639736	3.32657e+07
	sul2_6_FN995456	sul2	Sulphonamide	37945	9679	816	81.62	81.62	100	122.52	46.47	16776.4	1e-26	37919.5	0.11399	3.32657e+07
	sul2_9_FJ197818	sul2	Sulphonamide	13828	10113	852	82.98	82.98	100	120.51	16.07	576.28	1e-26	13691.6	0.0411584	3.32657e+07
	sul2_12_AF497970	sul2	Sulphonamide	1227	9689	816	67.89	68.01	99.82	147.03	1.53	6560.41	1e-26	1248.48	0.00375305	3.32657e+07
	sul2_19_AJ319822	sul2	Sulphonamide	2111	9689	816	79.9	80.02	99.85	124.96	2.55	4867.07	1e-26	2080.8	0.00625509	3.32657e+07
	sul3_2_AJ459418	sul3	Sulphonamide	21204	9399	792	100	100	100	100	26.67	4553.68	1e-26	21122.6	0.0634967	3.32657e+07
	tetA(60)_1_KX000272	tetA(60)	Tetracycline	2767	20667	1740	75.75	83.51	90.71	119.75	2.2	13673.7	1e-26	3828	0.0115073	3.32657e+07
	tetB(60)_1_KX000273	tetB(60)	Tetracycline	6129	20665	1740	95.34	99.6	95.73	100.4	4.1	7886.53	1e-26	7134	0.0214455	3.32657e+07
	tet(A)_6_AF534183	tet(A)	Tetracycline	40891	15124	1275	100	100	100	100	32.23	11852	1e-26	41093.2	0.12353	3.32657e+07
	tet(G)_2_AF133140	tet(G)	Tetracycline	22530	13957	1176	99.91	100	99.91	100	19.18	2014.03	1e-26	22555.7	0.0678046	3.32657e+07
	tet(E)_2_L06940	tet(E)	Tetracycline	1653	14465	1218	70.53	70.69	99.77	141.46	1.37	10184.4	1e-26	1668.66	0.00501616	3.32657e+07
	tet(D)_1_AF467077	tet(D)	Tetracycline	57642	14049	1185	97.47	100	97.47	100	53.28	26506.6	1e-26	63136.8	0.189795	3.32657e+07
	tet(B)_1_AP000342	tet(B)	Tetracycline	550325	14086	1206	100	100	100	100	455.92	509470	1e-26	549840	1.65287	3.32657e+07
	tet(B)_2_AF326777	tet(B)	Tetracycline	54308	14300	1206	100	100	100	100	45.19	23330.1	1e-26	54499.1	0.16383	3.32657e+07
	tet(M)_2_X90939	tet(M)	Tetracycline	21402	22794	1920	99.69	99.69	100	100.31	11.18	43.88	5.5e-10	21465.6	0.0645277	3.32657e+07
	tet(M)_13_AM990992	tet(M)	Tetracycline	12191	22800	1920	98.75	98.75	100	101.27	6.34	3217.05	1e-26	12172.8	0.0365926	3.32657e+07
	tet(Q)_2_X58717	tet(Q)	Tetracycline	91882	22817	1926	100	100	100	100	47.79	41586.1	1e-26	92043.5	0.276692	3.32657e+07
	tet(Q)_3_U73497	tet(Q)	Tetracycline	173252	23222	1965	60.76	61.27	99.17	163.21	92.1	114563	1e-26	180976	0.544033	3.32657e+07
	tet(Q)_4_Z21523	tet(Q)	Tetracycline	2781512	20971	1926	100	100	100	100	1446.7	2.71923e+06	1e-26	2.78634e+06	8.37603	3.32657e+07
	tet(X)_1_GU014535	tet(X)	Multiple	1885369	13076	1167	79.43	80.46	98.72	124.28	1615.69	1.8465e+06	1e-26	1.88551e+06	5.66803	3.32657e+07
	tet(X)_2_M37699	tet(X)	Multiple	9263793	10008	1167	81.83	83.55	97.95	119.69	8101.9	9.23381e+06	1e-26	9.45492e+06	28.4224	3.32657e+07
	tet(O/W)_5_AM889122	tet(O/W)	Tetracycline	28311	22421	1889	86.08	86.18	99.88	116.03	15.11	683.66	1e-26	28542.8	0.0858024	3.32657e+07
	dfrA17_1_FJ460238	dfrA17	Diaminopyrimidine	6857	5626	474	100	100	100	100	14.42	121.19	1e-26	6835.08	0.0205469	3.32657e+07
	dfrA14_5_DQ388123	dfrA14	Diaminopyrimidine	40419	5728	483	99.59	100	99.59	100	85.11	26078.8	1e-26	41108.1	0.123575	3.32657e+07
	dfrG_1_AB205645	dfrG	Diaminopyrimidine	1007	5912	498	90.16	90.16	100	110.91	2.02	3478.14	1e-26	1005.96	0.00302402	3.32657e+07
	dfrA1_8_X00926	dfrA1	Diaminopyrimidine	22085	5624	474	100	100	100	100	46.3	9778.3	1e-26	21946.2	0.0659724	3.32657e+07
	dfrA12_8_AM040708	dfrA12	Diaminopyrimidine	19945	5909	498	100	100	100	100	39.83	7619.21	1e-26	19835.3	0.059627	3.32657e+07
	dfrA14_1_KF921535	dfrA14	Diaminopyrimidine	236316	5588	474	100	100	100	100	497.15	220068	1e-26	235649	0.708384	3.32657e+07
metagenome_69164524	aph(6)-Id_1_M28829	aph(6)-Id	Aminoglycoside	167017	3111	837	98.21	98.21	100	101.82	197.27	157911	1e-26	165115	1.5533	1.06299e+07
	aph(6)-Id_4_CP000971	aph(6)-Id	Aminoglycoside	1427312	2715	831	100	100	100	100	1719.08	1.41918e+06	1e-26	1.42856e+06	13.439	1.06299e+07
	aph(2'')-If_2_AY701528	aph(2'')-If	Aminoglycoside	4097	3375	894	100	100	100	100	4.59	69.74	1e-16	4103.46	0.0386028	1.06299e+07
	ant(6)-Ia_3_KF864551	ant(6)-Ia	Aminoglycoside	3502	3273	867	100	100	100	100	4.04	7.72	0.0055	3502.68	0.032951	1.06299e+07
	aac(6')-aph(2'')_1_M13771	aac(6')-aph(2'')	Aminoglycoside	43986	5417	1440	100	100	100	100	30.58	30110.9	1e-26	44035.2	0.414256	1.06299e+07
	aph(3'')-Ib_5_AF321551	aph(3'')-Ib	Aminoglycoside	1582552	2583	804	100	100	100	100	1967.79	1.57482e+06	1e-26	1.5821e+06	14.8834	1.06299e+07
	blaOXA-347_1_ACWG01000053	blaOXA-347	Beta-lactam	27397	3107	825	99.88	101.21	98.68	98.8	35.34	19340.3	1e-26	29155.5	0.274277	1.06299e+07
	blaTEM-1B_1_AY458016	blaTEM-1B	Beta-lactam	1121	3251	861	72.82	72.82	100	137.32	1.3	1038.01	1e-26	1119.3	0.0105297	1.06299e+07
	cfxA_1_U38243	cfxA	Beta-lactam	34494	3636	966	98.65	98.65	100	101.36	35.67	24971.6	1e-26	34457.2	0.324152	1.06299e+07
	cfxA3_1_AF472622	cfxA3	Beta-lactam	6776	3646	966	84.37	84.37	100	118.53	6.97	939.95	1e-26	6733.02	0.0633401	1.06299e+07
	blaCTX-M-27_1_AY156923	blaCTX-M-27	Beta-lactam	1815592	2741	876	100	100	100	100	2068.56	1.80738e+06	1e-26	1.81206e+06	17.0467	1.06299e+07
	erm(B)_12_U18931	erm(B)	Multiple	33059	2778	738	100	100	100	100	44.91	25585.4	1e-26	33143.6	0.311794	1.06299e+07
	erm(F)_3_M17808	erm(F)	Multiple	191197	2970	801	99.5	100	99.5	100	240.28	182467	1e-26	192464	1.81059	1.06299e+07
	erm(G)_1_M15332	erm(G)	Multiple	2207	2775	735	100	100	100	100	2.98	64.8	1e-15	2190.3	0.020605	1.06299e+07
	erm(X)_3_U21300	erm(X)	Multiple	8025	2875	762	99.61	100	99.61	100	10.8	2432.59	1e-26	8229.6	0.077419	1.06299e+07
	erm(X)_4_NC_005206	erm(X)	Multiple	2665	3228	855	64.09	65.5	97.86	152.68	3.33	53.84	1e-12	2847.15	0.0267842	1.06299e+07
	mef(A)_3_AF227520	mef(A)	Multiple	3478	4599	1218	91.46	94.91	96.37	105.36	3.17	155.61	1e-26	3861.06	0.0363225	1.06299e+07
	msr(D)_2_AF274302	msr(D)	Multiple	8591	5525	1464	99.66	100	99.66	100	6.04	665.55	1e-26	8842.56	0.0831853	1.06299e+07
	msr(D)_3_AF227520	msr(D)	Multiple	2656	5528	1464	67.9	73.29	92.64	136.44	2.3	1008.39	1e-26	3367.2	0.0316765	1.06299e+07
	lsa(C)_1_HM990671	lsa(C)	Multiple	1356	5586	1479	60.85	63.02	96.57	158.69	1.07	2577.71	1e-26	1582.53	0.0148875	1.06299e+07
	lnu(A)_1_M14039	lnu(A)	Lincosamide	1864	1834	486	99.18	100	99.18	100	3.87	0.23	0.63	1880.82	0.0176936	1.06299e+07
	lnu(C)_1_AY928180	lnu(C)	Lincosamide	371	1869	495	69.49	69.7	99.71	143.48	0.76	1001.93	1e-26	376.2	0.00353906	1.06299e+07
	mef(A)_2_U83667	mef(A)	Multiple	7273	4597	1218	95.57	95.65	99.91	104.55	5.99	603.05	1e-26	7295.82	0.0686346	1.06299e+07
	erm(B)_23_X72021	erm(B)	Multiple	13563	2783	738	99.86	100	99.86	100	18.46	7108.37	1e-26	13623.5	0.128161	1.06299e+07
	mdf(A)_1_Y08743	mdf(A)	Multiple	1042884	4199	1233	98.13	100	98.13	100	898.14	1.03035e+06	1e-26	1.10741e+06	10.4178	1.06299e+07
	cat_2_M35190	cat	Phenicol	915	2356	624	74.68	75.96	98.31	131.65	1.56	635	1e-26	973.44	0.00915752	1.06299e+07
	qnrS1_1_AB187515	qnrS1	Fluoroquinolone	1201	2480	657	89.19	89.5	99.66	111.73	1.82	444.88	1e-26	1195.74	0.0112488	1.06299e+07
	sul2_2_AY034138	sul2	Sulphonamide	1476174	2652	816	100	100	100	100	1809.28	1.46824e+06	1e-26	1.47637e+06	13.8888	1.06299e+07
	sul2_5_AY524415	sul2	Sulphonamide	818	3081	816	65.56	65.69	99.81	152.24	1.01	1313.87	1e-26	824.16	0.00775319	1.06299e+07
	sul2_9_FJ197818	sul2	Sulphonamide	58935	3199	852	90.49	90.96	99.48	109.94	68.03	49994.6	1e-26	57961.6	0.545267	1.06299e+07
	sul2_19_AJ319822	sul2	Sulphonamide	2035	3081	816	72.79	72.92	99.83	137.14	2.45	213.92	1e-26	1999.2	0.0188072	1.06299e+07
	sul1_39_AY522923	sul1	Sulphonamide	749	3126	828	68.72	68.72	100	145.52	0.9	1458.83	1e-26	745.2	0.00701038	1.06299e+07
	tet(32)_1_EU722333	tet(32)	Tetracycline	4476	7250	1920	89.84	90.05	99.77	111.05	2.34	656.64	1e-26	4492.8	0.0422655	1.06299e+07
	tet(32)_2_EF626943	tet(32)	Tetracycline	6319	7249	1920	98.91	99.38	99.53	100.63	3.33	63.84	1e-14	6393.6	0.060147	1.06299e+07
	tetA(46)_1_HQ652506	tetA(46)	Tetracycline	5728	6513	1725	95.07	100	95.07	100	3.97	50.38	1e-11	6848.25	0.0644241	1.06299e+07
	tetB(46)_1_HQ652506	tetB(46)	Tetracycline	4173	6559	1737	74.84	78.07	95.87	128.1	2.78	530.71	1e-26	4828.86	0.0454269	1.06299e+07
	tet(A)_4_AJ517790	tet(A)	Tetracycline	286206	4410	1200	98.25	98.25	100	101.78	235.72	273243	1e-26	282864	2.66101	1.06299e+07
	tet(A)_6_AF534183	tet(A)	Tetracycline	2123741	3851	1275	100	100	100	100	1670.12	2.11222e+06	1e-26	2129403	20.0321	1.06299e+07
	tet(B)_1_AP000342	tet(B)	Tetracycline	1312	4554	1206	77.94	78.11	99.79	128.03	1.09	1792.34	1e-26	1314.54	0.0123664	1.06299e+07
	tet(M)_8_X04388	tet(M)	Tetracycline	8075	7248	1920	92.19	92.29	99.89	108.35	4.25	44.58	5.4e-10	8160	0.0767642	1.06299e+07
	tet(M)_12_FR671418	tet(M)	Tetracycline	5462	7250	1920	65.05	65.05	100	153.72	2.86	251.56	1e-26	5491.2	0.0516578	1.06299e+07
	tet(M)_13_AM990992	tet(M)	Tetracycline	60065	7212	1920	99.95	100	99.95	100	31.35	41519.5	1e-26	60192	0.566249	1.06299e+07
	tet(Q)_1_L33696	tet(Q)	Tetracycline	17553	7264	1926	61.16	62.41	98	160.23	9.35	4265.12	1e-26	18008.1	0.169409	1.06299e+07
	tet(Q)_4_Z21523	tet(Q)	Tetracycline	57409	7237	1926	99.84	99.84	100	100.16	29.87	38938	1e-26	57529.6	0.541203	1.06299e+07
	tet(W)_5_AJ427422	tet(W)	Tetracycline	5480	7250	1920	94.69	94.69	100	105.61	2.88	246.17	1e-26	5529.6	0.0520191	1.06299e+07
	dfrA14_2_Z50805	dfrA14	Diaminopyrimidine	775	1789	474	71.31	71.31	100	140.24	1.63	401.51	1e-26	772.62	0.00726833	1.06299e+07
metagenome_69164525	aadA2_1_NC_010870	aadA2	Aminoglycoside	2018	1588	819	96.95	98.17	98.76	101.87	2.57	51.23	1e-12	2104.83	0.0395258	5.32521e+06
	aph(6)-Id_1_M28829	aph(6)-Id	Aminoglycoside	3509	1622	837	100	100	100	100	4.2	693.39	1e-26	3515.4	0.0660143	5.32521e+06
	aph(2'')-If_2_AY701528	aph(2'')-If	Aminoglycoside	8478	1731	894	100	100	100	100	9.43	4457.91	1e-26	8430.42	0.158311	5.32521e+06
	aac(6')-aph(2'')_1_M13771	aac(6')-aph(2'')	Aminoglycoside	9206	2789	1440	100	100	100	100	6.39	3432.43	1e-26	9201.6	0.172793	5.32521e+06
	ant(3'')-Ia_1_X02340	ant(3'')-Ia	Aminoglycoside	2659	1884	972	80.66	80.66	100	123.98	2.98	131.92	1e-26	2896.56	0.0543933	5.32521e+06
	ant(4')-Ib_1_AJ506108	ant(4')-Ib	Aminoglycoside	4326	1494	771	100	100	100	100	5.6	1377.5	1e-26	4317.6	0.0810785	5.32521e+06
	aph(3')-Ia_1_V00359	aph(3')-Ia	Aminoglycoside	1354	1582	816	92.16	92.16	100	108.51	1.65	17.79	2.5e-05	1346.4	0.0252835	5.32521e+06
	aph(3')-III_1_M26832	aph(3')-III	Aminoglycoside	2690	1541	795	97.74	97.86	99.87	102.19	3.38	311.75	1e-26	2687.1	0.05046	5.32521e+06
	aph(3'')-Ib_5_AF321551	aph(3'')-Ib	Aminoglycoside	3327	1558	804	98.01	98.13	99.87	101.9	4.15	639.99	1e-26	3336.6	0.0626567	5.32521e+06
	aac(3)-IIa_4_L22613	aac(3)-IIa	Aminoglycoside	1801	1669	861	97.33	97.68	99.64	102.38	2.13	4.96	0.026	1833.93	0.0344386	5.32521e+06
	aac(6')-Ii_1_L12710	aac(6')-Ii	Aminoglycoside	753356	917	549	99.82	100	99.82	100	1371.06	750608	1e-26	752712	14.1349	5.32521e+06
	blaSHV-75_1_AM176550	blaSHV-75	Beta-lactam	952	1669	861	64.81	64.92	99.82	154.03	1.1	196.61	1e-26	947.1	0.0177852	5.32521e+06
	blaTEM-1B_1_AY458016	blaTEM-1B	Beta-lactam	28861	1661	861	100	100	100	100	33.41	24238.5	1e-26	28766	0.540185	5.32521e+06
	blaADC-25_1_EF016355	blaADC-25	Beta-lactam	1520	2234	1152	64.93	66.58	97.52	150.2	1.37	135.94	1e-26	1578.24	0.0296371	5.32521e+06
	blaZ_7_AP004832	blaZ	Beta-lactam	7235	1638	846	99.29	99.29	100	100.71	8.59	3528.88	1e-26	7267.14	0.136467	5.32521e+06
	mcr-3.20_1_NG055493	mcr-3.20	Polymyxin	9390	3149	1626	100	100	100	100	5.78	3105.38	1e-26	9398.28	0.176487	5.32521e+06
	fosA_3_ACWO01000079	fosA	Phosphonic acid	688	814	420	87.86	89.52	98.14	111.7	1.75	10.66	0.0011	735	0.0138023	5.32521e+06
	erm(B)_1_JN899585	erm(B)	Multiple	12755	1428	738	99.32	99.32	100	100.68	17.3	9045.53	1e-26	12767.4	0.239754	5.32521e+06
	erm(B)_10_U86375	erm(B)	Multiple	5210	1430	738	90.79	90.79	100	110.15	7.09	2151.52	1e-26	5232.42	0.0982575	5.32521e+06
	erm(B)_18_X66468	erm(B)	Multiple	4653	1476	762	74.93	75.46	99.3	132.52	6.5	1645.62	1e-26	4953	0.0930104	5.32521e+06
	erm(C)_13_M13761	erm(C)	Multiple	2760	1425	735	100	100	100	100	3.73	425.81	1e-26	2741.55	0.0514825	5.32521e+06
	erm(X)_1_M36726	erm(X)	Multiple	25361	1650	855	76.26	76.61	99.54	130.53	30.39	20811.8	1e-26	25983.5	0.487933	5.32521e+06
	erm(X)_2_X51472	erm(X)	Multiple	3347	1477	762	86.35	87.66	98.5	114.07	4.66	724.65	1e-26	3550.92	0.0666813	5.32521e+06
	erm(X)_3_U21300	erm(X)	Multiple	117424	1446	762	100	100	100	100	156.07	113155	1e-26	118925	2.23325	5.32521e+06
	erm(X)_4_NC_005206	erm(X)	Multiple	6592	1656	855	80.12	81.75	98	122.32	8.25	2952.95	1e-26	7053.75	0.13246	5.32521e+06
	erm(34)_1_AY234334	erm(34)	Multiple	3746	1640	846	95.04	100	95.04	100	5.2	823.43	1e-26	4399.2	0.0826108	5.32521e+06
	mef(A)_3_AF227520	mef(A)	Multiple	7593	2359	1218	78.33	81.69	95.88	122.41	6.94	2751.56	1e-26	8452.92	0.158734	5.32521e+06
	mef(A)_4_HG423652	mef(A)	Multiple	1526	2362	1218	62.32	65.44	95.23	152.82	1.5	179.94	1e-26	1827	0.0343085	5.32521e+06
	msr(A)_1_X52085	msr(A)	Multiple	9697	2841	1467	77.57	78.19	99.22	127.9	6.74	3748.38	1e-26	9887.58	0.185675	5.32521e+06
	msr(A)_2_AB013298	msr(A)	Multiple	5502	2843	1467	73.62	74.03	99.45	135.08	3.83	846.79	1e-26	5618.61	0.10551	5.32521e+06
	msr(C)_1_AY004350	msr(C)	Multiple	2368619	1621	1479	98.99	100	98.99	100	1642.88	2.36376e+06	1e-26	2.42982e+06	45.6286	5.32521e+06
	msr(D)_2_AF274302	msr(D)	Multiple	422980	2620	1464	100	100	100	100	289.77	415184	1e-26	424223	7.96632	5.32521e+06
	msr(D)_3_AF227520	msr(D)	Multiple	7348	2836	1464	82.65	89.28	92.58	112.01	6.47	1998.12	1e-26	9472.08	0.177872	5.32521e+06
	lsa(C)_1_HM990671	lsa(C)	Multiple	11671	2863	1479	96.28	100	96.28	100	9.67	5336.87	1e-26	14301.9	0.26857	5.32521e+06
	lnu(C)_1_AY928180	lnu(C)	Lincosamide	7362	958	495	99.19	100	99.19	100	15.15	4927.43	1e-26	7499.25	0.140825	5.32521e+06
	mph(A)_1_D16251	mph(A)	Macrolide	3250	1756	906	86.75	86.75	100	115.27	2.53	445.49	1e-26	2292.18	0.0430439	5.32521e+06
	mph(C)_2_AF167161	mph(C)	Macrolide	7126	1743	900	100	100	100	100	7.87	3266.11	1e-26	7083	0.133009	5.32521e+06
	mef(A)_2_U83667	mef(A)	Multiple	319239	2224	1218	100	100	100	100	261.95	312627	1e-26	319055	5.99141	5.32521e+06
	erm(B)_23_X72021	erm(B)	Multiple	173773	1385	738	99.86	100	99.86	100	235.28	169659	1e-26	173637	3.26065	5.32521e+06
	cat_5_U35036	cat	Phenicol	3010	1256	648	100	100	100	100	4.6	720.89	1e-26	2980.8	0.0559753	5.32521e+06
	cat(pC194)_1_NC_002013	cat(pC194)	Phenicol	690	1262	651	76.19	76.19	100	131.25	1.04	167.94	1e-26	677.04	0.0127139	5.32521e+06
	cmlA1_1_M64556	cmlA1	Phenicol	2456	2443	1260	87.06	87.06	100	114.86	1.95	0.03	0.86	2457	0.046139	5.32521e+06
	floR_2_AF118107	floR	Phenicol	2268	2356	1215	78.35	79.34	98.76	126.04	1.9	1.69	0.19	2308.5	0.0433504	5.32521e+06
	cat_4_AY238971	cat	Phenicol	12316	1329	687	97.53	99.13	98.38	100.88	19.06	8845.33	1e-26	13094.2	0.245891	5.32521e+06
	catQ_1_M55620	catQ	Phenicol	101776	1256	660	96.21	100	96.21	100	172.97	98068.3	1e-26	114160	2.14377	5.32521e+06
	cmx_1_U85507	cmx	Phenicol	2304	2280	1176	94.47	94.64	99.82	105.66	1.98	0.12	0.73	2328.48	0.0437256	5.32521e+06
	oqxA_1_EU370913	oqxA	Multiple	2673	2280	1176	90.9	91.5	99.35	109.29	2.32	31.1	2.5e-08	2728.32	0.051234	5.32521e+06
	oqxB_1_EU370913	oqxB	Multiple	5014	6115	3153	78.97	79.77	99.01	125.37	1.66	109.11	1e-24	5233.98	0.0982868	5.32521e+06
	sul1_9_AY963803	sul1	Sulphonamide	3886	1651	852	97.54	97.89	99.64	102.16	4.58	901.53	1e-26	3902.16	0.0732771	5.32521e+06
	sul2_2_AY034138	sul2	Sulphonamide	2110	1582	816	91.05	91.05	100	109.83	2.59	75.4	1e-17	2113.44	0.0396874	5.32521e+06
	sul3_2_AJ459418	sul3	Sulphonamide	1445	1535	792	91.04	91.04	100	109.85	1.82	2.78	0.096	1441.44	0.0270682	5.32521e+06
	tetA(46)_1_HQ652506	tetA(46)	Tetracycline	61597	3309	1725	95.25	100	95.25	100	42.17	52343.3	1e-26	72743.2	1.36602	5.32521e+06
	tetB(46)_1_HQ652506	tetB(46)	Tetracycline	40017	3345	1737	88.49	94.99	93.15	105.27	27.9	31011.9	1e-26	48462.3	0.910054	5.32521e+06
	tetA(60)_1_KX000272	tetA(60)	Tetracycline	6338	3372	1740	87.76	94.89	92.49	105.39	4.85	905.56	1e-26	8439	0.158473	5.32521e+06
	tet(A)_6_AF534183	tet(A)	Tetracycline	4242	2471	1275	92.94	92.94	100	107.59	3.33	466.71	1e-26	4245.75	0.0797292	5.32521e+06
	tet(O)_2_M20925	tet(O)	Tetracycline	12854	3717	1920	68.65	68.65	100	145.68	6.72	5037.6	1e-26	12902.4	0.242289	5.32521e+06
	tet(M)_2_X90939	tet(M)	Tetracycline	15180	3715	1920	90.26	90.36	99.88	110.66	7.97	6955.57	1e-26	15302.4	0.287358	5.32521e+06
	tet(M)_4_X75073	tet(M)	Tetracycline	277858	3535	1920	99.53	99.58	99.95	100.42	145.06	267428	1e-26	278515	5.23013	5.32521e+06
	tet(M)_8_X04388	tet(M)	Tetracycline	15078	3715	1920	95.89	96.04	99.84	104.12	7.98	6869.32	1e-26	15321.6	0.287718	5.32521e+06
	tet(M)_12_FR671418	tet(M)	Tetracycline	40994	3698	1920	94.11	94.17	99.94	106.19	21.5	31123.9	1e-26	41280	0.775181	5.32521e+06
	tet(M)_13_AM990992	tet(M)	Tetracycline	69251	3678	1920	87.97	87.97	100	113.68	36.09	58957.2	1e-26	69292.8	1.30122	5.32521e+06
	tet(L)_2_M29725	tet(L)	Tetracycline	3924	2669	1377	89.54	89.54	100	111.68	2.85	238.54	1e-26	3924.45	0.0736957	5.32521e+06
	tet(W)_1_DQ060146	tet(W)	Tetracycline	2692	3724	1920	61.61	62.03	99.33	161.21	1.41	166.07	1e-26	2707.2	0.0508374	5.32521e+06
	tet(O/W)_4_AM889121	tet(O/W)	Tetracycline	95032	3601	1889	98.78	98.84	99.95	101.18	50.67	84752.4	1e-26	95715.6	1.79741	5.32521e+06
	tet(O/32/O)_5_FP929050	tet(O/32/O)	Tetracycline	26907	3707	1920	86.82	86.82	100	115.18	14.05	17580.1	1e-26	26976	0.506572	5.32521e+06
	tet(W/32/O)_2_AM710602	tet(W/32/O)	Tetracycline	34987	3702	1920	74.74	74.84	99.86	133.61	18.45	25297.6	1e-26	35424	0.665213	5.32521e+06
	dfrA17_1_FJ460238	dfrA17	Diaminopyrimidine	674	919	474	75.32	75.32	100	132.77	1.44	37.76	1.3e-09	682.56	0.0128175	5.32521e+06

[truncated: 2 more sheets: Table S11, Table S12]
